# Supplementary material for: (E)-3-(4-Chloro­phen­yl)-1-(4-fluoro­phenyl)­prop-2-en-1-one
Source: Acta Crystallogr Sect E Struct Rep Online. 2012 Feb 10;68(Pt 3):o629. doi: 10.1107/S1600536812004230 (PMC3295424; doi:10.1107/S1600536812004230)
Supplement: Supplementary file 1 [file e-68-0o629-sup1.cif]

##############################################################################
#                                                                            #
# This CIF contains the data in a paper accepted for publication in          #
# Acta Crystallographica Section E. It conforms to the requirements of       #
# Notes for Authors for Acta Crystallographica Section E, and has been       #
# peer reviewed under the auspices of the IUCr Commission on Journals.       #
#                                                                            #
# Full details of the Crystallographic Information File format               #
# are given in the paper "The Crystallographic Information File (CIF):       #
# a New Standard Archive File for Crystallography" by S. R. Hall, F. H.      #
# Allen and I. D. Brown [Acta Cryst. (1991), A47, 655-685].                  #
#                                                                            #
# The current version of the core CIF dictionary is obtainable from          #
# ftp://ftp.iucr.org/pub/cif_core.dic.                                       #
#                                                                            #
# Software is freely available for graphical display of the structure(s)     #
# in this CIF. For information consult the CIF software page                 #
# http://www.iucr.org/resources/cif/software.                                #
#                                                                            #
# This file may be used for bona fide research purposes within the           #
# scientific community so long as proper attribution is given to the journal # 
# article from which it was obtained.                                        #
#                                                                            #
##############################################################################
data_global
_audit_creation_method     'form.cif (version 2.0)'
_journal_data_validation_number     ?
_journal_date_recd_electronic     2012-01-31
_journal_date_accepted     2012-02-01
_journal_name_full     'Acta Crystallographica, Section E'
_journal_year     2012
_journal_volume     68
_journal_issue      3
_journal_page_first     o629
_journal_page_last     o629
_journal_paper_category     QO
_journal_paper_doi     10.1107/S1600536812004230
_journal_coeditor_code     HB6622
_publ_contact_author_name     'Prof. Fun, Hoong-Kun'
_publ_contact_author_address
;
      X-ray Crystallography Unit
      School of Physics
      Universiti Sains Malaysia
      11800 USM, Penang
      MALAYSIA
;
_publ_contact_author_email     'hkfun@usm.my'
_publ_contact_author_fax     '604 6579150'
_publ_contact_author_phone     '604 6533652'
_publ_section_title
;
(<i>E</i>)-3-(4-Chlorophenyl)-1-(4-fluorophenyl)prop-2-en-1-one
;
loop_
    _publ_author_name
    _publ_author_footnote
    _publ_author_address
    'Fun, Hoong-Kun'
;
Thomson Reuters ResearcherID: A-3561-2009.
;
;
X-ray Crystallography Unit
School of Physics
Universiti Sains Malaysia
11800 USM, Penang
Malaysia
;
    'Tze Shyang Chia' ?
;
X-ray Crystallography Unit
School of Physics
Universiti Sains Malaysia
11800 USM, Penang
Malaysia
;
    'M. Sapnakumari' ?
;
Department of Studies in Chemistry
Mangalore University
Mangalagangotri 574 199
India
;
    'B. Narayana' ?
;
Department of Studies in Chemistry
Mangalore University
Mangalagangotri 574 199
India
;
    'B. K. Sarojini' ?
;
Department of Chemistry
P. A. College of Engineering
Nadupadavu
Mangalore 574 153
India
;
data_I
_audit_creation_method     SHELXL-97
_chemical_name_systematic
;
(<i>E</i>)-3-(4-Chlorophenyl)-1-(4-fluorophenyl)prop-2-en-1-one
;
_chemical_name_common     ?
_chemical_formula_moiety     'C15 H10 Cl F O'
_chemical_formula_sum     'C15 H10 Cl F O'
_chemical_formula_iupac     'C15 H10 Cl F O'
_chemical_formula_weight     260.68
_chemical_melting_point     ?
_symmetry_cell_setting     triclinic
_symmetry_space_group_name_H-M     'P -1'
_symmetry_space_group_name_Hall     '-P 1'
loop_
    _symmetry_equiv_pos_as_xyz
    'x, y, z'
    '-x, -y, -z'
_cell_length_a     5.8875(3)
_cell_length_b     7.4926(3)
_cell_length_c     13.6022(6)
_cell_angle_alpha     80.3510(10)
_cell_angle_beta     85.4830(10)
_cell_angle_gamma     83.5450(10)
_cell_volume     586.69(5)
_cell_formula_units_Z     2
_cell_measurement_reflns_used     7331
_cell_measurement_theta_min     3.04
_cell_measurement_theta_max     32.53
_cell_measurement_temperature     100.0(10)
_exptl_crystal_description     'block'
_exptl_crystal_colour     'colourless'
_exptl_crystal_size_max     0.38
_exptl_crystal_size_mid     0.25
_exptl_crystal_size_min     0.10
_exptl_crystal_density_diffrn     1.476
_exptl_crystal_density_meas     ?
_exptl_crystal_density_method     'not measured'
_exptl_crystal_F_000     268
_exptl_absorpt_coefficient_mu     0.321
_exptl_absorpt_correction_type     multi-scan
_exptl_absorpt_process_details     '(<i>SADABS</i>; Bruker, 2009)'
_exptl_absorpt_correction_T_min     0.8873
_exptl_absorpt_correction_T_max     0.9699
_exptl_special_details
;
The crystal was placed in the cold stream of an Oxford Cryosystems Cobra
open-flow nitrogen cryostat (Cosier & Glazer, 1986) operating at 100.0 (1) K.
;
_diffrn_ambient_temperature     100
_diffrn_radiation_type     MoK\a
_diffrn_radiation_wavelength     0.71073
_diffrn_radiation_source     'fine-focus sealed tube'
_diffrn_radiation_monochromator     graphite
_diffrn_measurement_device_type     'Bruker APEX DUO CCD'
_diffrn_measurement_method     '\f and \w scans'
_diffrn_detector_area_resol_mean     ?
_diffrn_reflns_number     12071
_diffrn_reflns_av_R_equivalents     0.0207
_diffrn_reflns_av_sigmaI/netI     0.0184
_diffrn_reflns_theta_min     1.52
_diffrn_reflns_theta_max     29.00
_diffrn_reflns_theta_full     29.00
_diffrn_measured_fraction_theta_max     0.985
_diffrn_measured_fraction_theta_full     0.985
_diffrn_reflns_limit_h_min     -8
_diffrn_reflns_limit_h_max     8
_diffrn_reflns_limit_k_min     -9
_diffrn_reflns_limit_k_max     10
_diffrn_reflns_limit_l_min     -18
_diffrn_reflns_limit_l_max     18
_diffrn_standards_number     0
_diffrn_standards_interval_count     .
_diffrn_standards_interval_time     .
_diffrn_standards_decay_%     ?
_refine_special_details
;
Refinement of <i>F</i>^2^ against ALL reflections. The weighted <i>R</i>-factor
<i>wR</i> and goodness of fit <i>S</i> are based on <i>F</i>^2^, conventional
<i>R</i>-factors <i>R</i> are based on <i>F</i>, with <i>F</i> set to zero for
negative <i>F</i>^2^. The threshold expression of <i>F</i>^2^ >
\s(<i>F</i>^2^) is used only for calculating <i>R</i>-factors(gt) <i>etc</i>.
and is not relevant to the choice of reflections for refinement.
<i>R</i>-factors based on <i>F</i>^2^ are statistically about twice as large
as those based on <i>F</i>, and <i>R</i>- factors based on ALL data will be
even larger.
;
_reflns_number_total     3057
_reflns_number_gt     2785
_reflns_threshold_expression     I>2\s(I)
_refine_ls_structure_factor_coef     Fsqd
_refine_ls_matrix_type     full
_refine_ls_R_factor_all     0.0358
_refine_ls_R_factor_gt     0.0319
_refine_ls_wR_factor_gt     0.0827
_refine_ls_wR_factor_ref     0.0861
_refine_ls_goodness_of_fit_ref     1.065
_refine_ls_restrained_S_all     1.065
_refine_ls_number_reflns     3057
_refine_ls_number_parameters     163
_refine_ls_number_restraints     0
_refine_ls_hydrogen_treatment     constr
_refine_ls_weighting_scheme     calc
_refine_ls_weighting_details
         'calc w=1/[\s^2^(Fo^2^)+(0.0400P)^2^+0.2844P] where P=(Fo^2^+2Fc^2^)/3'
_atom_sites_solution_hydrogens     geom
_atom_sites_solution_primary     direct
_atom_sites_solution_secondary     difmap
_refine_ls_shift/su_max     0.001
_refine_ls_shift/su_mean     0.000
_refine_diff_density_max     0.445
_refine_diff_density_min     -0.248
_refine_ls_extinction_method     none
_refine_ls_extinction_coef     ?
loop_
    _atom_type_symbol
    _atom_type_description
    _atom_type_scat_dispersion_real
    _atom_type_scat_dispersion_imag
    _atom_type_scat_source
    'C' 'C' 0.0033 0.0016
                         'International Tables Vol C Tables 4.2.6.8 and 6.1.1.4'
    'H' 'H' 0.0000 0.0000
                         'International Tables Vol C Tables 4.2.6.8 and 6.1.1.4'
    'O' 'O' 0.0106 0.0060
                         'International Tables Vol C Tables 4.2.6.8 and 6.1.1.4'
    'F' 'F' 0.0171 0.0103
                         'International Tables Vol C Tables 4.2.6.8 and 6.1.1.4'
    'Cl' 'Cl' 0.1484 0.1585
                         'International Tables Vol C Tables 4.2.6.8 and 6.1.1.4'
_computing_data_collection     'APEX2 (Bruker, 2009)'
_computing_cell_refinement     'SAINT (Bruker, 2009)'
_computing_data_reduction     'SAINT (Bruker, 2009)'
_computing_structure_solution     'SHELXTL (Sheldrick, 2008)'
_computing_structure_refinement     'SHELXTL (Sheldrick, 2008)'
_computing_molecular_graphics     'SHELXTL (Sheldrick, 2008)'
_computing_publication_material
;
SHELXTL (Sheldrick, 2008) and PLATON (Spek, 2009)
;
loop_
    _atom_site_type_symbol
    _atom_site_label
    _atom_site_fract_x
    _atom_site_fract_y
    _atom_site_fract_z
    _atom_site_U_iso_or_equiv
    _atom_site_adp_type
    _atom_site_calc_flag
    _atom_site_refinement_flags
    _atom_site_occupancy
    _atom_site_symmetry_multiplicity
    _atom_site_disorder_assembly
    _atom_site_disorder_group
    Cl Cl1 1.24305(5) 0.70656(4) 0.56678(2) 0.02277(9) Uani d . 1 1 . .
    F F1 0.67229(14) -0.16353(11) 1.43564(6) 0.02659(18) Uani d . 1 1 . .
    O O1 0.28078(15) 0.20326(13) 1.02611(7) 0.02103(19) Uani d . 1 1 . .
    C C1 0.75843(19) 0.01108(16) 1.17275(9) 0.0167(2) Uani d . 1 1 . .
    H H1A 0.8750 0.0160 1.1224 0.020 Uiso calc R 1 1 . .
    C C2 0.8030(2) -0.07852(16) 1.26851(9) 0.0181(2) Uani d . 1 1 . .
    H H2A 0.9476 -0.1363 1.2827 0.022 Uiso calc R 1 1 . .
    C C3 0.6274(2) -0.07948(16) 1.34189(9) 0.0180(2) Uani d . 1 1 . .
    C C4 0.4079(2) 0.00187(16) 1.32499(9) 0.0187(2) Uani d . 1 1 . .
    H H4A 0.2937 -0.0005 1.3764 0.022 Uiso calc R 1 1 . .
    C C5 0.36448(19) 0.08690(16) 1.22882(9) 0.0166(2) Uani d . 1 1 . .
    H H5A 0.2177 0.1402 1.2149 0.020 Uiso calc R 1 1 . .
    C C6 0.53854(19) 0.09366(15) 1.15221(8) 0.0145(2) Uani d . 1 1 . .
    C C7 0.4793(2) 0.18765(16) 1.05049(9) 0.0159(2) Uani d . 1 1 . .
    C C8 0.6648(2) 0.26517(16) 0.98177(9) 0.0171(2) Uani d . 1 1 . .
    H H8A 0.8077 0.2703 1.0053 0.021 Uiso calc R 1 1 . .
    C C9 0.62591(19) 0.32760(15) 0.88590(9) 0.0159(2) Uani d . 1 1 . .
    H H9A 0.4837 0.3114 0.8654 0.019 Uiso calc R 1 1 . .
    C C10 0.78251(19) 0.41862(15) 0.80970(8) 0.0146(2) Uani d . 1 1 . .
    C C11 0.72368(19) 0.45188(15) 0.70992(9) 0.0157(2) Uani d . 1 1 . .
    H H11A 0.5880 0.4140 0.6939 0.019 Uiso calc R 1 1 . .
    C C12 0.8636(2) 0.54020(16) 0.63434(9) 0.0166(2) Uani d . 1 1 . .
    H H12A 0.8234 0.5610 0.5683 0.020 Uiso calc R 1 1 . .
    C C13 1.0645(2) 0.59650(15) 0.65976(8) 0.0163(2) Uani d . 1 1 . .
    C C14 1.12740(19) 0.56716(15) 0.75820(9) 0.0161(2) Uani d . 1 1 . .
    H H14A 1.2621 0.6071 0.7738 0.019 Uiso calc R 1 1 . .
    C C15 0.98717(19) 0.47788(15) 0.83265(8) 0.0158(2) Uani d . 1 1 . .
    H H15A 1.0290 0.4570 0.8984 0.019 Uiso calc R 1 1 . .
loop_
    _atom_site_aniso_label
    _atom_site_aniso_U_11
    _atom_site_aniso_U_22
    _atom_site_aniso_U_33
    _atom_site_aniso_U_12
    _atom_site_aniso_U_13
    _atom_site_aniso_U_23
    Cl1 0.02360(16) 0.02747(16) 0.01765(15) -0.01091(11) 0.00178(11)
                                                                    -0.00064(11)
    F1 0.0263(4) 0.0319(4) 0.0177(4) -0.0017(3) -0.0043(3) 0.0076(3)
    O1 0.0149(4) 0.0287(5) 0.0188(4) -0.0027(3) -0.0030(3) -0.0005(3)
    C1 0.0139(5) 0.0187(5) 0.0175(5) -0.0019(4) 0.0003(4) -0.0034(4)
    C2 0.0144(5) 0.0178(5) 0.0216(6) 0.0002(4) -0.0031(4) -0.0015(4)
    C3 0.0205(5) 0.0171(5) 0.0158(5) -0.0035(4) -0.0035(4) 0.0014(4)
    C4 0.0168(5) 0.0209(5) 0.0173(5) -0.0031(4) 0.0017(4) -0.0008(4)
    C5 0.0129(5) 0.0175(5) 0.0189(5) -0.0014(4) -0.0006(4) -0.0016(4)
    C6 0.0145(5) 0.0145(5) 0.0146(5) -0.0027(4) -0.0015(4) -0.0019(4)
    C7 0.0155(5) 0.0166(5) 0.0155(5) -0.0024(4) -0.0012(4) -0.0024(4)
    C8 0.0142(5) 0.0197(5) 0.0175(5) -0.0034(4) -0.0011(4) -0.0021(4)
    C9 0.0139(5) 0.0158(5) 0.0181(5) -0.0016(4) -0.0008(4) -0.0024(4)
    C10 0.0139(5) 0.0141(5) 0.0155(5) -0.0003(4) -0.0009(4) -0.0019(4)
    C11 0.0138(5) 0.0166(5) 0.0171(5) -0.0016(4) -0.0025(4) -0.0026(4)
    C12 0.0174(5) 0.0181(5) 0.0142(5) -0.0013(4) -0.0026(4) -0.0016(4)
    C13 0.0163(5) 0.0158(5) 0.0161(5) -0.0018(4) 0.0014(4) -0.0014(4)
    C14 0.0136(5) 0.0169(5) 0.0183(5) -0.0021(4) -0.0019(4) -0.0038(4)
    C15 0.0156(5) 0.0175(5) 0.0143(5) -0.0002(4) -0.0024(4) -0.0023(4)
_geom_special_details
;
All e.s.d.'s (except the e.s.d. in the dihedral angle between two l.s. planes)
are estimated using the full covariance matrix. The cell e.s.d.'s are taken
into account individually in the estimation of e.s.d.'s in distances, angles
and torsion angles; correlations between e.s.d.'s in cell parameters are only
used when they are defined by crystal symmetry. An approximate (isotropic)
treatment of cell e.s.d.'s is used for estimating e.s.d.'s involving l.s.
planes.
;
loop_
    _geom_bond_atom_site_label_1
    _geom_bond_atom_site_label_2
    _geom_bond_site_symmetry_2
    _geom_bond_distance
    _geom_bond_publ_flag
    Cl1 C13 . 1.7379(12) ?
    F1 C3 . 1.3560(13) ?
    O1 C7 . 1.2279(14) ?
    C1 C2 . 1.3919(16) ?
    C1 C6 . 1.3985(15) ?
    C1 H1A . 0.9300 ?
    C2 C3 . 1.3790(17) ?
    C2 H2A . 0.9300 ?
    C3 C4 . 1.3845(17) ?
    C4 C5 . 1.3853(16) ?
    C4 H4A . 0.9300 ?
    C5 C6 . 1.4016(15) ?
    C5 H5A . 0.9300 ?
    C6 C7 . 1.4919(15) ?
    C7 C8 . 1.4844(16) ?
    C8 C9 . 1.3380(16) ?
    C8 H8A . 0.9300 ?
    C9 C10 . 1.4640(15) ?
    C9 H9A . 0.9300 ?
    C10 C11 . 1.4020(15) ?
    C10 C15 . 1.4044(16) ?
    C11 C12 . 1.3909(16) ?
    C11 H11A . 0.9300 ?
    C12 C13 . 1.3862(16) ?
    C12 H12A . 0.9300 ?
    C13 C14 . 1.3927(16) ?
    C14 C15 . 1.3856(16) ?
    C14 H14A . 0.9300 ?
    C15 H15A . 0.9300 ?
loop_
    _geom_angle_atom_site_label_1
    _geom_angle_atom_site_label_2
    _geom_angle_atom_site_label_3
    _geom_angle_site_symmetry_1
    _geom_angle_site_symmetry_3
    _geom_angle
    _geom_angle_publ_flag
    C2 C1 C6 . . 120.06(10) ?
    C2 C1 H1A . . 120.0 ?
    C6 C1 H1A . . 120.0 ?
    C3 C2 C1 . . 118.38(11) ?
    C3 C2 H2A . . 120.8 ?
    C1 C2 H2A . . 120.8 ?
    F1 C3 C2 . . 118.32(11) ?
    F1 C3 C4 . . 118.26(10) ?
    C2 C3 C4 . . 123.42(11) ?
    C3 C4 C5 . . 117.61(11) ?
    C3 C4 H4A . . 121.2 ?
    C5 C4 H4A . . 121.2 ?
    C4 C5 C6 . . 120.94(11) ?
    C4 C5 H5A . . 119.5 ?
    C6 C5 H5A . . 119.5 ?
    C1 C6 C5 . . 119.56(10) ?
    C1 C6 C7 . . 122.44(10) ?
    C5 C6 C7 . . 118.00(10) ?
    O1 C7 C8 . . 121.55(10) ?
    O1 C7 C6 . . 120.21(10) ?
    C8 C7 C6 . . 118.22(10) ?
    C9 C8 C7 . . 119.82(10) ?
    C9 C8 H8A . . 120.1 ?
    C7 C8 H8A . . 120.1 ?
    C8 C9 C10 . . 127.19(11) ?
    C8 C9 H9A . . 116.4 ?
    C10 C9 H9A . . 116.4 ?
    C11 C10 C15 . . 118.49(10) ?
    C11 C10 C9 . . 118.77(10) ?
    C15 C10 C9 . . 122.72(10) ?
    C12 C11 C10 . . 121.49(10) ?
    C12 C11 H11A . . 119.3 ?
    C10 C11 H11A . . 119.3 ?
    C13 C12 C11 . . 118.42(10) ?
    C13 C12 H12A . . 120.8 ?
    C11 C12 H12A . . 120.8 ?
    C12 C13 C14 . . 121.65(11) ?
    C12 C13 Cl1 . . 119.39(9) ?
    C14 C13 Cl1 . . 118.95(9) ?
    C15 C14 C13 . . 119.32(10) ?
    C15 C14 H14A . . 120.3 ?
    C13 C14 H14A . . 120.3 ?
    C14 C15 C10 . . 120.63(10) ?
    C14 C15 H15A . . 119.7 ?
    C10 C15 H15A . . 119.7 ?
loop_
    _geom_torsion_atom_site_label_1
    _geom_torsion_atom_site_label_2
    _geom_torsion_atom_site_label_3
    _geom_torsion_atom_site_label_4
    _geom_torsion_site_symmetry_1
    _geom_torsion_site_symmetry_2
    _geom_torsion_site_symmetry_3
    _geom_torsion_site_symmetry_4
    _geom_torsion
    _geom_torsion_publ_flag
    C6 C1 C2 C3 . . . . -1.50(17) ?
    C1 C2 C3 F1 . . . . -178.63(10) ?
    C1 C2 C3 C4 . . . . 0.96(18) ?
    F1 C3 C4 C5 . . . . -179.88(10) ?
    C2 C3 C4 C5 . . . . 0.53(18) ?
    C3 C4 C5 C6 . . . . -1.49(18) ?
    C2 C1 C6 C5 . . . . 0.58(17) ?
    C2 C1 C6 C7 . . . . -178.48(11) ?
    C4 C5 C6 C1 . . . . 0.96(17) ?
    C4 C5 C6 C7 . . . . -179.94(10) ?
    C1 C6 C7 O1 . . . . 155.13(12) ?
    C5 C6 C7 O1 . . . . -23.93(17) ?
    C1 C6 C7 C8 . . . . -26.56(16) ?
    C5 C6 C7 C8 . . . . 154.38(11) ?
    O1 C7 C8 C9 . . . . -11.02(18) ?
    C6 C7 C8 C9 . . . . 170.70(11) ?
    C7 C8 C9 C10 . . . . 175.68(11) ?
    C8 C9 C10 C11 . . . . 171.25(11) ?
    C8 C9 C10 C15 . . . . -10.24(19) ?
    C15 C10 C11 C12 . . . . 0.45(17) ?
    C9 C10 C11 C12 . . . . 179.03(10) ?
    C10 C11 C12 C13 . . . . -0.35(17) ?
    C11 C12 C13 C14 . . . . -0.20(17) ?
    C11 C12 C13 Cl1 . . . . 179.80(9) ?
    C12 C13 C14 C15 . . . . 0.65(17) ?
    Cl1 C13 C14 C15 . . . . -179.35(9) ?
    C13 C14 C15 C10 . . . . -0.54(17) ?
    C11 C10 C15 C14 . . . . 0.00(17) ?
    C9 C10 C15 C14 . . . . -178.52(10) ?
loop_
    _geom_hbond_atom_site_label_D
    _geom_hbond_atom_site_label_H
    _geom_hbond_atom_site_label_A
    _geom_hbond_site_symmetry_A
    _geom_hbond_distance_DH
    _geom_hbond_distance_HA
    _geom_hbond_distance_DA
    _geom_hbond_angle_DHA
    _geom_hbond_publ_flag
    C2 H2A Cg2 2_757 0.93 2.85 3.4390(13) 122 yes
    C5 H5A Cg2 2_667 0.93 2.85 3.3989(13) 119 yes
_iucr_refine_instructions_details
;
TITL mo_bks33_0m in P-1 (100K)
CELL 0.71073   5.8875   7.4926  13.6022  80.351  85.483  83.545
ZERR    2.00   0.0003   0.0003   0.0006   0.001   0.001   0.001
LATT  1
SFAC C H O F CL
UNIT 30 20 2 2 2
SIZE 0.096 0.245 0.382
L.S. 10
BOND $H
FMAP 2 1 60
ACTA
CONF
PLAN 20
OMIT -4 58
OMIT -3 -1 7
WGHT      0.0400      0.2844
FVAR       0.65534
CL1   5    1.243050    0.706556    0.566776    11.00000    0.02360    0.02747 =
         0.01765   -0.00064    0.00178   -0.01091
F1    4    0.672288   -0.163525    1.435636    11.00000    0.02627    0.03195 =
         0.01773    0.00764   -0.00431   -0.00174
O1    3    0.280778    0.203257    1.026114    11.00000    0.01486    0.02869 =
         0.01881   -0.00046   -0.00298   -0.00268
C1    1    0.758426    0.011081    1.172749    11.00000    0.01387    0.01865 =
         0.01751   -0.00342    0.00030   -0.00185
AFIX  43
H1A   2    0.874989    0.016037    1.122379    11.00000   -1.20000
AFIX   0
C2    1    0.802972   -0.078522    1.268512    11.00000    0.01436    0.01777 =
         0.02155   -0.00149   -0.00308    0.00020
AFIX  43
H2A   2    0.947622   -0.136340    1.282664    11.00000   -1.20000
AFIX   0
C3    1    0.627399   -0.079478    1.341893    11.00000    0.02048    0.01711 =
         0.01583    0.00143   -0.00354   -0.00347
C4    1    0.407911    0.001873    1.324993    11.00000    0.01684    0.02088 =
         0.01734   -0.00081    0.00171   -0.00310
AFIX  43
H4A   2    0.293735   -0.000477    1.376358    11.00000   -1.20000
AFIX   0
C5    1    0.364483    0.086896    1.228821    11.00000    0.01286    0.01746 =
         0.01893   -0.00162   -0.00059   -0.00136
AFIX  43
H5A   2    0.217734    0.140248    1.214894    11.00000   -1.20000
AFIX   0
C6    1    0.538544    0.093661    1.152210    11.00000    0.01454    0.01452 =
         0.01463   -0.00195   -0.00152   -0.00274
C7    1    0.479342    0.187652    1.050494    11.00000    0.01553    0.01665 =
         0.01554   -0.00243   -0.00115   -0.00237
C8    1    0.664812    0.265173    0.981771    11.00000    0.01419    0.01966 =
         0.01754   -0.00209   -0.00113   -0.00343
AFIX  43
H8A   2    0.807657    0.270337    1.005285    11.00000   -1.20000
AFIX   0
C9    1    0.625910    0.327596    0.885904    11.00000    0.01387    0.01578 =
         0.01809   -0.00242   -0.00085   -0.00160
AFIX  43
H9A   2    0.483666    0.311370    0.865406    11.00000   -1.20000
AFIX   0
C10   1    0.782510    0.418622    0.809705    11.00000    0.01392    0.01415 =
         0.01545   -0.00193   -0.00095   -0.00029
C11   1    0.723683    0.451880    0.709916    11.00000    0.01377    0.01661 =
         0.01706   -0.00256   -0.00255   -0.00163
AFIX  43
H11A  2    0.588024    0.414033    0.693892    11.00000   -1.20000
AFIX   0
C12   1    0.863630    0.540202    0.634342    11.00000    0.01742    0.01806 =
         0.01416   -0.00157   -0.00256   -0.00128
AFIX  43
H12A  2    0.823395    0.560988    0.568331    11.00000   -1.20000
AFIX   0
C13   1    1.064502    0.596502    0.659757    11.00000    0.01629    0.01579 =
         0.01608   -0.00140    0.00142   -0.00183
C14   1    1.127395    0.567156    0.758203    11.00000    0.01362    0.01691 =
         0.01829   -0.00381   -0.00195   -0.00207
AFIX  43
H14A  2    1.262129    0.607068    0.773812    11.00000   -1.20000
AFIX   0
C15   1    0.987166    0.477885    0.832650    11.00000    0.01560    0.01747 =
         0.01425   -0.00232   -0.00237   -0.00015
AFIX  43
H15A  2    1.028965    0.457013    0.898438    11.00000   -1.20000
HKLF 4
REM  mo_bks33_0m in P-1 (100K)
REM R1 =  0.0319 for   2785 Fo > 4sig(Fo)  and  0.0358 for all   3057 data
REM    163 parameters refined using      0 restraints
END
WGHT      0.0400      0.2844
REM Highest difference peak  0.445,  deepest hole -0.248,  1-sigma level  0.054
Q1    1   0.5125  0.1345  1.1032  11.00000  0.05    0.44
Q2    1   0.7668 -0.0331  1.2199  11.00000  0.05    0.44
Q3    1   0.7616  0.4370  0.7602  11.00000  0.05    0.43
Q4    1   0.8041  0.5043  0.6782  11.00000  0.05    0.40
Q5    1   0.3923  0.0430  1.2780  11.00000  0.05    0.38
Q6    1   1.0840  0.5813  0.7134  11.00000  0.05    0.37
Q7    1   0.6480  0.0619  1.1658  11.00000  0.05    0.36
Q8    1   1.0420  0.5338  0.7946  11.00000  0.05    0.35
Q9    1   0.4626  0.0952  1.1944  11.00000  0.05    0.35
Q10   1   0.7159 -0.0766  1.3023  11.00000  0.05    0.34
Q11   1   0.7199  0.3668  0.8460  11.00000  0.05    0.34
Q12   1   0.5277 -0.0204  1.3351  11.00000  0.05    0.32
Q13   1   0.8881  0.4495  0.8205  11.00000  0.05    0.32
Q14   1   0.5648  0.2301  1.0152  11.00000  0.05    0.32
Q15   1   0.6444  0.3010  0.9360  11.00000  0.05    0.31
Q16   1   0.9608  0.5600  0.6532  11.00000  0.05    0.27
Q17   1   1.2248  0.7451  0.5029  11.00000  0.05    0.23
Q18   1   0.6481 -0.1065  1.3767  11.00000  0.05    0.21
Q19   1   1.2323  0.6533  0.6271  11.00000  0.05    0.20
Q20   1   1.1963  0.8189  0.5941  11.00000  0.05    0.20
;
