# Supplementary material for: (E)-3-(4-Chloro­phen­yl)-1-(4-fluoro­phenyl)­prop-2-en-1-one
Source: Acta Crystallogr Sect E Struct Rep Online. 2012 Feb 10;68(Pt 3):o629. doi: 10.1107/S1600536812004230 (PMC3295424; doi:10.1107/S1600536812004230)
Supplement: Supplementary file 2 [file e-68-0o629-Isup2.hkl]

# 
# h,k,l, Fc-squared, Fo-squared, sigma(Fo-squared) and status flag 
# 
data_I
_shelx_title ' mo_bks33_0m in P-1 (100K)' 
_shelx_refln_list_code          4 
_shelx_F_calc_maximum      155.60 
_exptl_crystal_F_000       268.00 
_reflns_d_resolution_high  0.7330 
 
loop_ 
 _symmetry_equiv_pos_as_xyz 
 'x, y, z' 
 '-x, -y, -z' 
 
_cell_length_a     5.8875 
_cell_length_b     7.4926 
_cell_length_c    13.6022 
_cell_angle_alpha  80.351 
_cell_angle_beta   85.483 
_cell_angle_gamma  83.545 
 
_shelx_F_squared_multiplier     1.000 
 
loop_ 
 _refln_index_h 
 _refln_index_k 
 _refln_index_l 
 _refln_F_squared_calc 
 _refln_F_squared_meas 
 _refln_F_squared_sigma 
 _refln_observed_status 
   2   0   0     2364.52     2483.95     30.27 o 
   3   0   0      175.70      181.66      2.35 o 
   5   0   0        2.71        3.43      0.67 o 
   6   0   0       28.68       30.28      1.17 o 
   7   0   0       26.52       30.23      1.28 o 
  -7   1   0        2.89        1.72      0.51 o 
  -6   1   0       17.11       16.29      0.88 o 
  -5   1   0       58.31       59.62      1.22 o 
  -4   1   0        0.68        0.57      0.35 o 
  -3   1   0      164.14      151.01      3.20 o 
  -1   1   0     5506.71     5811.63    123.08 o 
   0   1   0        0.09       -0.28      0.14 o 
   1   1   0     1547.20     1702.87     25.65 o 
   2   1   0      115.24      120.73      1.98 o 
   3   1   0       23.17       19.57      1.23 o 
   4   1   0      136.34      140.12      2.57 o 
   5   1   0      256.90      267.89      3.87 o 
   6   1   0       64.76       66.56      1.72 o 
   7   1   0      194.25      205.15      3.52 o 
   8   1   0       48.49       48.41      2.24 o 
  -7   2   0        1.11       -0.69      0.60 o 
  -6   2   0       84.53       85.79      1.82 o 
  -5   2   0       88.19       90.12      1.47 o 
  -4   2   0        3.16        1.43      0.33 o 
  -3   2   0      256.29      267.06      2.48 o 
  -2   2   0       24.25       20.86      0.56 o 
   0   2   0      202.85      218.59      3.07 o 
   1   2   0     2227.16     2369.72     24.73 o 
   2   2   0     1448.26     1530.58     14.53 o 
   3   2   0        1.24        0.83      0.25 o 
   4   2   0      523.69      523.84      6.23 o 
   5   2   0       65.06       67.45      1.68 o 
   6   2   0       68.74       68.46      1.81 o 
   7   2   0      105.19      110.25      2.48 o 
  -7   3   0       91.93       93.20      2.11 o 
  -6   3   0        7.03       10.63      0.80 o 
  -5   3   0        0.80        1.61      0.47 o 
  -4   3   0        4.63        9.66      0.47 o 
  -3   3   0       85.49       72.55      0.88 o 
  -2   3   0      446.07      484.01      4.85 o 
  -1   3   0       40.84       35.56      1.69 o 
   0   3   0       13.35       14.97      1.43 o 
   1   3   0      363.54      379.87      3.55 o 
   2   3   0        4.35        6.27      1.00 o 
   3   3   0        0.40        0.74      0.27 o 
   4   3   0       23.90       27.23      1.48 o 
   5   3   0      592.45      600.61      7.65 o 
   6   3   0      772.24      791.51      9.92 o 
   7   3   0       10.48       12.93      1.08 o 
  -6   4   0       13.14       12.14      0.85 o 
  -5   4   0       23.14       19.48      0.91 o 
  -4   4   0       54.41       49.78      1.29 o 
  -3   4   0      131.23      127.44      2.09 o 
  -2   4   0        0.11        0.57      0.18 o 
  -1   4   0       94.72       81.31      1.36 o 
   0   4   0       92.25       89.79      1.47 o 
   1   4   0      459.22      450.70      4.27 o 
   2   4   0      508.04      531.64      4.16 o 
   3   4   0      150.19      151.56      1.60 o 
   4   4   0      147.53      146.49      2.04 o 
   5   4   0      122.81      125.90      2.17 o 
   6   4   0      172.02      167.77      3.21 o 
   7   4   0       20.66       27.01      1.92 o 
  -6   5   0        1.09        1.35      0.55 o 
  -5   5   0      172.80      167.98      3.07 o 
  -4   5   0       34.92       36.64      1.18 o 
  -3   5   0       22.73       20.65      0.84 o 
  -2   5   0       32.01       32.62      1.04 o 
  -1   5   0       71.33       71.81      2.03 o 
   0   5   0       46.34       41.47      1.04 o 
   1   5   0      188.86      191.38      2.34 o 
   2   5   0       14.69       15.80      0.71 o 
   3   5   0      118.77      118.72      1.79 o 
   4   5   0       12.06       14.19      0.81 o 
   5   5   0        8.01       10.35      0.76 o 
   6   5   0       32.46       34.49      1.31 o 
   7   5   0       37.33       33.93      2.26 o 
  -5   6   0       48.14       52.70      1.43 o 
  -4   6   0       20.37       21.84      0.90 o 
  -3   6   0       29.07       29.56      1.05 o 
  -2   6   0       13.49       12.83      0.69 o 
  -1   6   0      153.30      152.33      2.36 o 
   0   6   0       17.10       18.32      0.94 o 
   1   6   0      507.94      511.20      6.30 o 
   2   6   0       59.75       59.29      1.26 o 
   3   6   0      418.08      411.26      4.72 o 
   4   6   0       23.79       23.10      1.50 o 
   5   6   0      153.71      146.38      3.44 o 
   6   6   0        0.07        0.42      0.72 o 
  -5   7   0        1.19        0.86      0.62 o 
  -4   7   0       16.84       22.65      1.41 o 
  -3   7   0        5.22        5.70      0.49 o 
  -2   7   0       86.82       84.89      2.38 o 
  -1   7   0       13.54       14.88      0.82 o 
   0   7   0      146.70      142.75      2.84 o 
   1   7   0       31.00       32.89      1.19 o 
   2   7   0      275.58      281.79      3.49 o 
   3   7   0       84.63       83.88      1.67 o 
   4   7   0       37.11       35.67      1.80 o 
   5   7   0        0.01       -0.84      0.69 o 
   6   7   0       16.93       18.45      1.68 o 
  -4   8   0        0.01       -0.87      0.65 o 
  -3   8   0       67.46       65.54      1.94 o 
  -2   8   0        1.55        2.39      0.53 o 
  -1   8   0      117.88      115.75      2.21 o 
   0   8   0      185.17      184.78      3.08 o 
   1   8   0      249.23      246.50      3.83 o 
   2   8   0      179.79      183.92      3.24 o 
   3   8   0        9.73       11.76      1.25 o 
   4   8   0       12.59       12.56      1.28 o 
   5   8   0       27.84       27.00      1.86 o 
  -2   9   0       44.47       45.63      1.40 o 
  -1   9   0        0.97        1.19      0.59 o 
   0   9   0        2.40        2.40      0.64 o 
   1   9   0       14.33       15.33      1.14 o 
   2   9   0       31.88       31.24      2.49 o 
   3   9   0        0.48       -0.64      0.57 o 
   4   9   0        3.85        3.16      1.05 o 
   0  10   0       89.12       89.18      2.22 o 
   1  10   0        8.35        7.07      0.95 o 
  -4  -9   1       21.07       20.83      1.61 o 
  -3  -9   1       48.01       49.70      1.71 o 
  -2  -9   1      138.77      132.91      3.97 o 
  -1  -9   1      128.22      130.76      2.71 o 
   0  -9   1        6.33        6.83      0.83 o 
   1  -9   1      123.69      121.55      2.48 o 
   2  -9   1       41.98       40.46      2.58 o 
  -5  -8   1       16.34       17.80      1.99 o 
  -4  -8   1       74.79       76.46      2.62 o 
  -3  -8   1       64.05       65.63      1.91 o 
  -2  -8   1      147.43      150.34      2.88 o 
  -1  -8   1       31.87       26.71      1.29 o 
   0  -8   1       57.01       57.89      1.60 o 
   1  -8   1       92.20       87.83      3.12 o 
   2  -8   1       22.58       24.28      1.37 o 
   3  -8   1       11.82       12.31      1.09 o 
   4  -8   1        5.29        4.12      0.84 o 
  -6  -7   1       87.23       81.09      2.96 o 
  -5  -7   1       22.24       23.44      2.22 o 
  -4  -7   1      161.36      148.33      3.69 o 
  -3  -7   1        0.79        1.92      0.52 o 
  -2  -7   1        0.04        0.28      0.40 o 
  -1  -7   1        0.03       -0.58      0.45 o 
   0  -7   1      274.44      279.56      4.00 o 
   1  -7   1       34.17       35.03      1.35 o 
   2  -7   1        0.02        1.07      0.52 o 
   3  -7   1      159.45      156.77      2.87 o 
   4  -7   1        6.93        7.83      0.92 o 
   5  -7   1       33.41       38.68      1.49 o 
  -6  -6   1       12.20       12.85      1.22 o 
  -5  -6   1       82.77       85.60      4.57 o 
  -4  -6   1        3.99        4.77      0.88 o 
  -3  -6   1       31.20       33.99      1.18 o 
  -2  -6   1      153.42      149.57      2.19 o 
  -1  -6   1       63.33       64.71      1.25 o 
   0  -6   1        3.98        3.63      0.53 o 
   1  -6   1        0.35        0.59      0.39 o 
   2  -6   1       17.78       16.79      0.82 o 
   3  -6   1        4.74        5.08      0.53 o 
   4  -6   1      130.38      119.95      2.50 o 
   5  -6   1        8.51        8.16      0.88 o 
  -7  -5   1        3.36        2.35      0.96 o 
  -6  -5   1      105.95      105.49      2.11 o 
  -5  -5   1        0.12        0.78      0.43 o 
  -4  -5   1       48.41       51.54      1.21 o 
  -3  -5   1      149.80      138.16      1.68 o 
  -2  -5   1      282.21      289.71      3.14 o 
  -1  -5   1        7.13        7.25      0.47 o 
   0  -5   1      210.13      200.91      3.23 o 
   1  -5   1        4.59        4.26      0.98 o 
   2  -5   1      267.87      258.48      3.41 o 
   3  -5   1       36.31       33.02      0.94 o 
   4  -5   1      283.75      258.51      3.05 o 
   5  -5   1       77.23       70.47      1.66 o 
   6  -5   1       16.21       16.49      1.09 o 
  -7  -4   1       84.73       79.87      2.97 o 
  -6  -4   1       16.84       16.23      1.13 o 
  -5  -4   1       37.74       38.35      1.20 o 
  -4  -4   1      248.63      231.46      2.80 o 
  -3  -4   1     1897.61     1928.20     14.67 o 
  -2  -4   1      322.88      345.31      3.05 o 
  -1  -4   1      116.33      110.41      1.56 o 
   0  -4   1       56.70       56.38      1.30 o 
   1  -4   1        4.59        3.28      0.35 o 
   2  -4   1        0.83        0.53      0.21 o 
   3  -4   1       10.37        5.55      1.63 o 
   4  -4   1       66.08       60.75      1.24 o 
   5  -4   1        1.64        0.54      0.50 o 
   6  -4   1       42.87       37.15      1.29 o 
  -7  -3   1       10.17       12.11      1.07 o 
  -6  -3   1      105.25      108.79      2.42 o 
  -5  -3   1       80.54       82.26      1.95 o 
  -4  -3   1     1731.14     1740.45     18.83 o 
  -3  -3   1       62.50       83.17      1.41 o 
  -2  -3   1       70.65       71.23      1.86 o 
  -1  -3   1       88.44       84.22      1.20 o 
   0  -3   1      197.09      202.15      2.95 o 
   1  -3   1       95.66       86.40      1.31 o 
   2  -3   1      752.56      771.05     13.32 o 
   3  -3   1        5.48        6.15      0.66 o 
   4  -3   1      473.48      528.60      5.61 o 
   5  -3   1       72.86       65.40      1.60 o 
   6  -3   1       75.19       75.14      1.77 o 
   7  -3   1        5.89        4.95      0.77 o 
  -7  -2   1       39.17       40.34      1.52 o 
  -6  -2   1       19.67       18.38      1.08 o 
  -5  -2   1      305.01      296.89      4.58 o 
  -4  -2   1      641.38      627.91      7.30 o 
  -3  -2   1       83.61       91.10      1.30 o 
  -2  -2   1      270.95      277.22      3.89 o 
  -1  -2   1      183.67      176.46      2.20 o 
   0  -2   1       74.64       79.13      1.70 o 
   1  -2   1      682.04      686.86      7.53 o 
   2  -2   1       27.22       34.24      0.72 o 
   3  -2   1       57.10       46.46      1.72 o 
   5  -2   1        2.28        3.77      0.44 o 
   6  -2   1       49.51       52.21      1.23 o 
   7  -2   1        0.14       -0.13      0.43 o 
  -7  -1   1       48.94       48.85      1.57 o 
  -6  -1   1       64.50       64.20      1.67 o 
  -5  -1   1     1313.49     1368.86     15.55 o 
  -4  -1   1      633.78      654.90     12.82 o 
  -3  -1   1      197.45      235.75      3.13 o 
  -2  -1   1      493.75      532.92      6.96 o 
  -1  -1   1      576.56      615.42      7.83 o 
   0  -1   1      251.72      250.25      3.50 o 
   1  -1   1     2100.37     2310.16     34.57 o 
   2  -1   1      176.56      223.13      3.18 o 
   3  -1   1     3410.73     3880.35     36.63 o 
   4  -1   1       20.11        4.63      0.81 o 
   5  -1   1      167.09      173.17      2.39 o 
   6  -1   1      124.06      126.86      2.34 o 
   7  -1   1        4.15        5.06      0.65 o 
  -7   0   1        0.01       -0.35      0.46 o 
  -6   0   1      109.48      110.36      2.16 o 
  -5   0   1      102.59      105.61      1.96 o 
  -4   0   1        5.39        2.71      1.05 o 
  -3   0   1       16.31       20.03      0.64 o 
  -2   0   1        9.26        7.08      0.95 o 
  -1   0   1      654.12      704.07      8.75 o 
   0   0   1        8.43        7.05      0.34 o 
   1   0   1       91.49       97.45      1.45 o 
   2   0   1     1979.15     2039.01     27.35 o 
   3   0   1       37.38       30.22      0.86 o 
   4   0   1        4.18        8.31      0.65 o 
   5   0   1        9.38        9.13      0.80 o 
   6   0   1       67.89       69.24      1.70 o 
   7   0   1        2.24        2.67      0.62 o 
  -7   1   1       94.46      101.16      1.96 o 
  -6   1   1       22.50       23.53      0.96 o 
  -5   1   1      211.24      214.26      2.49 o 
  -4   1   1       12.45       13.33      0.56 o 
  -3   1   1      176.24      199.20      1.93 o 
  -1   1   1      210.22      215.67      3.79 o 
   0   1   1        0.04       -0.53      0.26 o 
   1   1   1      291.94      312.78      4.15 o 
   2   1   1      503.49      560.08      6.38 o 
   3   1   1        0.82        0.04      0.25 o 
   4   1   1        3.82        5.54      0.63 o 
   5   1   1      423.64      431.12      5.63 o 
   6   1   1       18.95       21.05      1.12 o 
   7   1   1      121.34      129.67      2.73 o 
   8   1   1       25.14       30.38      1.52 o 
  -7   2   1        9.11        9.56      0.97 o 
  -6   2   1       65.23       64.87      1.41 o 
  -5   2   1        5.21        6.39      0.59 o 
  -4   2   1       29.61       25.94      0.70 o 
  -3   2   1       31.71       30.25      2.17 o 
  -2   2   1      307.34      305.36      3.99 o 
  -1   2   1     1305.60     1389.84     14.69 o 
   0   2   1       16.05       21.15      1.38 o 
   1   2   1     1922.72     2115.50     21.91 o 
   2   2   1      204.13      198.79      3.11 o 
   3   2   1       18.33       15.71      0.57 o 
   4   2   1      145.44      151.98      2.15 o 
   5   2   1       42.43       41.77      2.08 o 
   6   2   1       54.53       53.84      1.62 o 
   7   2   1        0.47       -0.38      0.54 o 
  -7   3   1        2.98        2.52      0.58 o 
  -6   3   1       51.65       51.11      1.37 o 
  -5   3   1       82.41       80.71      1.58 o 
  -4   3   1        5.64        8.30      0.55 o 
  -3   3   1     1016.84     1091.23     12.10 o 
  -2   3   1      960.00     1096.74     12.04 o 
  -1   3   1     1023.05     1042.97     10.15 o 
   1   3   1      915.33      972.12      9.49 o 
   2   3   1        6.49       12.92      0.43 o 
   3   3   1      341.98      383.48      3.40 o 
   4   3   1      182.17      188.38      2.58 o 
   5   3   1      751.89      778.31      8.26 o 
   6   3   1        8.46        7.47      0.83 o 
   7   3   1      110.81      112.15      2.63 o 
  -6   4   1       49.22       47.25      1.29 o 
  -5   4   1       12.48       13.76      0.73 o 
  -4   4   1      210.70      211.43      3.20 o 
  -3   4   1        9.77       13.32      0.68 o 
  -2   4   1      232.29      234.51      2.57 o 
  -1   4   1      291.83      304.57      3.64 o 
   0   4   1        0.75        1.06      0.20 o 
   1   4   1        0.16        0.69      0.22 o 
   2   4   1        4.54        4.34      0.49 o 
   3   4   1       25.30       26.56      0.61 o 
   4   4   1      359.47      352.66      4.22 o 
   5   4   1       67.33       62.10      1.49 o 
   6   4   1      128.58      120.09      2.64 o 
   7   4   1        0.05        0.61      0.63 o 
  -6   5   1       22.68       24.88      3.70 o 
  -5   5   1       63.68       61.20      1.37 o 
  -4   5   1      185.48      193.74      3.59 o 
  -3   5   1      166.77      177.07      2.82 o 
  -2   5   1      719.26      741.91      7.34 o 
  -1   5   1       51.01       49.24      1.55 o 
   0   5   1      102.49      102.53      1.99 o 
   1   5   1       49.05       47.64      1.01 o 
   2   5   1      149.17      157.52      2.08 o 
   3   5   1       28.61       25.07      0.77 o 
   4   5   1     1163.82     1185.37     13.24 o 
   5   5   1       42.11       41.81      1.43 o 
   6   5   1      101.92      100.67      2.45 o 
   7   5   1        1.32        0.36      0.86 o 
  -5   6   1        7.44        9.46      1.32 o 
  -4   6   1        7.37        5.14      0.63 o 
  -3   6   1      113.16      114.02      2.20 o 
  -2   6   1        1.67        1.92      0.37 o 
  -1   6   1        1.56        2.12      0.40 o 
   0   6   1        0.24        0.55      0.37 o 
   1   6   1       42.29       44.61      1.24 o 
   2   6   1        2.61        3.72      0.45 o 
   3   6   1     1140.06     1146.93     11.40 o 
   4   6   1        5.30        4.23      0.84 o 
   5   6   1      122.24      120.72      3.30 o 
   6   6   1        7.50       10.28      1.13 o 
  -5   7   1       24.77       20.97      1.62 o 
  -4   7   1      161.12      154.10      2.84 o 
  -3   7   1        6.75        5.88      0.71 o 
  -2   7   1       19.87       20.52      0.83 o 
  -1   7   1        0.02       -0.11      0.37 o 
   0   7   1       90.07       95.43      1.88 o 
   1   7   1        0.15       -0.04      0.40 o 
   2   7   1      308.60      305.48      3.67 o 
   3   7   1      131.19      128.55      2.12 o 
   4   7   1        0.96        1.68      0.61 o 
   5   7   1       16.09       14.34      1.38 o 
   6   7   1       76.42       72.69      2.77 o 
  -4   8   1       48.87       43.34      1.20 o 
  -3   8   1       19.02       18.63      1.56 o 
  -2   8   1        0.00       -0.40      0.43 o 
  -1   8   1        0.54        1.23      0.48 o 
   0   8   1        3.37        2.96      0.59 o 
   1   8   1       25.52       26.46      1.21 o 
   2   8   1       91.44       96.77      2.19 o 
   3   8   1       21.15       19.94      1.06 o 
   4   8   1       15.88       15.21      1.13 o 
   5   8   1       26.37       23.65      1.95 o 
  -2   9   1        6.93        9.03      0.78 o 
  -1   9   1        2.04        3.56      0.64 o 
   0   9   1       68.87       70.99      1.82 o 
   1   9   1        1.29        1.51      0.64 o 
   2   9   1       15.24       12.97      1.05 o 
   3   9   1        0.01       -0.68      0.47 o 
   4   9   1       52.98       54.40      1.85 o 
   0  10   1        3.47        3.16      0.73 o 
   1  10   1        0.96        1.79      0.82 o 
   2  10   1       30.81       29.34      1.53 o 
  -3  -9   2       27.06       26.95      1.87 o 
  -2  -9   2        6.70        5.32      0.92 o 
  -1  -9   2       23.39       24.89      1.38 o 
   0  -9   2       84.93       86.04      2.13 o 
   1  -9   2      198.12      195.09      3.40 o 
   2  -9   2       11.45        9.81      1.05 o 
  -5  -8   2        6.77        6.05      1.51 o 
  -4  -8   2       81.96       76.49      2.68 o 
  -3  -8   2        1.39        2.60      0.67 o 
  -2  -8   2       57.08       57.39      1.40 o 
  -1  -8   2        3.25        2.96      0.66 o 
   0  -8   2       49.08       49.00      1.52 o 
   1  -8   2      158.13      161.19      2.86 o 
   2  -8   2        9.91        9.41      0.82 o 
   3  -8   2       16.31       17.16      1.26 o 
  -6  -7   2        5.84        6.92      1.30 o 
  -5  -7   2       93.65       86.78      4.92 o 
  -4  -7   2        0.17        1.84      0.79 o 
  -3  -7   2        8.01        8.13      0.92 o 
  -2  -7   2       11.11       11.61      0.94 o 
  -1  -7   2       18.31       17.98      1.02 o 
   0  -7   2        0.33       -0.17      0.44 o 
   1  -7   2        5.77        5.88      0.93 o 
   2  -7   2      192.63      192.99      3.04 o 
   3  -7   2       75.38       77.42      1.70 o 
   4  -7   2       31.70       29.98      1.04 o 
   5  -7   2       35.13       36.97      1.59 o 
  -6  -6   2       73.99       70.20      4.47 o 
  -5  -6   2       37.70       37.27      1.64 o 
  -4  -6   2       38.88       37.86      1.75 o 
  -3  -6   2       16.57       17.01      1.05 o 
  -2  -6   2      188.10      181.40      2.53 o 
  -1  -6   2      151.77      149.79      2.13 o 
   0  -6   2      778.62      781.45     12.66 o 
   1  -6   2      132.95      126.34      2.18 o 
   2  -6   2       72.67       72.78      1.56 o 
   3  -6   2      123.86      121.52      2.12 o 
   4  -6   2        4.30        4.61      0.63 o 
   5  -6   2       42.40       37.49      3.04 o 
  -7  -5   2      206.97      208.06      5.16 o 
  -6  -5   2       11.01        9.45      1.27 o 
  -5  -5   2       66.36       61.75      1.40 o 
  -4  -5   2        8.15       10.19      0.64 o 
  -3  -5   2      195.62      190.72      2.25 o 
  -2  -5   2       53.40       54.11      1.47 o 
   0  -5   2       55.87       51.64      1.93 o 
   1  -5   2       23.71       28.42      1.06 o 
   2  -5   2       94.77       92.26      1.69 o 
   3  -5   2        5.05        4.43      0.52 o 
   4  -5   2       47.10       44.87      1.18 o 
   5  -5   2        9.94        8.28      0.58 o 
   6  -5   2       58.70       65.57      1.78 o 
  -7  -4   2       30.79       28.40      1.38 o 
  -6  -4   2        4.38        4.51      0.67 o 
  -5  -4   2      156.21      148.50      2.18 o 
  -4  -4   2       38.15       37.12      1.02 o 
  -3  -4   2      607.33      582.19      5.69 o 
  -2  -4   2       21.23       23.71      0.61 o 
  -1  -4   2     1698.06     1712.94     13.90 o 
   0  -4   2       21.22       28.13      0.76 o 
   1  -4   2      312.38      310.14      3.88 o 
   3  -4   2       66.33       63.34      1.31 o 
   4  -4   2       44.87       42.51      0.99 o 
   5  -4   2        7.48       11.27      0.73 o 
   6  -4   2       27.29       33.17      1.97 o 
  -7  -3   2       15.84       16.35      1.19 o 
  -6  -3   2        2.88        2.90      0.65 o 
  -5  -3   2        0.02        0.41      0.45 o 
  -4  -3   2        7.30        7.20      0.59 o 
  -3  -3   2        3.29        3.08      0.39 o 
  -2  -3   2      168.26      173.13      3.45 o 
  -1  -3   2      269.43      298.55      2.76 o 
   0  -3   2       58.80       53.28      0.93 o 
   1  -3   2       22.16       22.54      0.68 o 
   2  -3   2      142.87      126.95      1.68 o 
   3  -3   2       10.73        7.38      0.82 o 
   4  -3   2       85.04       90.60      1.52 o 
   5  -3   2      131.13      123.49      1.94 o 
   6  -3   2       71.98       63.96      1.38 o 
   7  -3   2        1.65        1.20      0.68 o 
  -7  -2   2        0.41       -0.46      0.51 o 
  -6  -2   2      198.73      195.76      3.32 o 
  -5  -2   2      106.37      109.20      2.18 o 
  -4  -2   2       95.17       97.17      1.90 o 
  -3  -2   2      285.98      298.50      3.10 o 
  -2  -2   2     1809.74     1930.19     15.44 o 
  -1  -2   2     1335.70     1363.61     12.99 o 
   0  -2   2      251.76      257.66      3.02 o 
   1  -2   2     1176.99     1113.67     18.92 o 
   2  -2   2        4.71        5.53      0.31 o 
   3  -2   2      376.87      375.87      4.06 o 
   4  -2   2       36.86       35.41      1.07 o 
   5  -2   2      161.38      141.44      2.11 o 
   6  -2   2       78.80       70.36      1.49 o 
   7  -2   2       95.18       96.70      1.96 o 
  -7  -1   2       40.54       40.42      1.63 o 
  -6  -1   2      245.21      250.61      4.58 o 
  -5  -1   2     1043.07     1083.55     12.53 o 
  -4  -1   2       13.35       16.01      1.53 o 
  -3  -1   2        0.93        0.81      0.29 o 
  -2  -1   2      215.84      219.04      3.20 o 
  -1  -1   2        0.01       -0.04      0.20 o 
   0  -1   2       47.94       41.99      1.52 o 
   1  -1   2       12.54        6.47      0.48 o 
   2  -1   2      184.93      190.74      3.03 o 
   3  -1   2       88.20       75.85      1.09 o 
   4  -1   2        0.74        0.17      0.18 o 
   5  -1   2        5.39        9.15      0.63 o 
   6  -1   2       35.58       40.32      1.15 o 
   7  -1   2      129.74      121.91      2.45 o 
  -7   0   2        2.73        2.74      0.55 o 
  -6   0   2      198.08      196.24      3.14 o 
  -5   0   2       77.11       76.71      1.61 o 
  -3   0   2        0.06        0.16      0.19 o 
  -1   0   2      181.41      195.71      2.98 o 
   0   0   2      257.66      252.46      3.92 o 
   1   0   2     3311.39     3346.70     31.90 o 
   2   0   2        0.06        0.23      0.18 o 
   3   0   2      482.62      510.20      5.28 o 
   4   0   2        0.05        0.99      0.42 o 
   5   0   2      215.20      210.09      3.22 o 
   6   0   2      153.64      148.58      2.69 o 
   7   0   2        1.10        3.32      0.65 o 
  -7   1   2       59.70       68.56      2.09 o 
  -6   1   2      418.76      428.90      5.46 o 
  -5   1   2      269.97      268.07      3.15 o 
  -4   1   2      348.35      353.27      3.45 o 
  -3   1   2       28.39       24.18      0.53 o 
  -2   1   2      126.08      116.31      2.20 o 
  -1   1   2      618.32      658.17     14.34 o 
   1   1   2     2258.20     2403.27     32.15 o 
   2   1   2       76.75       93.24      1.52 o 
   3   1   2       46.84       34.76      1.04 o 
   4   1   2        3.57        6.72      0.51 o 
   5   1   2      114.51      107.28      2.12 o 
   6   1   2       80.31       73.98      1.85 o 
   7   1   2        8.56        8.66      0.88 o 
   8   1   2        1.10        1.58      0.72 o 
  -7   2   2      185.33      192.12      3.70 o 
  -6   2   2        4.09        4.42      0.54 o 
  -5   2   2        2.83        3.19      0.49 o 
  -4   2   2       19.84       21.95      0.75 o 
  -3   2   2       69.94       67.31      0.99 o 
  -2   2   2      649.78      618.09     14.10 o 
  -1   2   2      564.43      567.80      7.09 o 
   0   2   2    24212.19    22805.21    487.64 o 
   1   2   2     4844.29     5253.75     50.68 o 
   2   2   2     1729.93     1860.31     17.85 o 
   3   2   2      192.84      195.21      2.71 o 
   4   2   2      440.18      451.61      4.96 o 
   5   2   2        0.89        1.98      0.53 o 
   6   2   2       36.82       42.97      2.91 o 
   7   2   2        1.00        0.04      0.59 o 
   8   2   2       72.64       83.90      2.32 o 
  -7   3   2       19.30       16.82      1.03 o 
  -6   3   2        2.57        4.42      0.58 o 
  -5   3   2       52.96       53.26      1.18 o 
  -4   3   2        0.26        1.34      0.32 o 
  -3   3   2      128.75      119.36      1.72 o 
  -2   3   2      494.53      460.56     24.28 o 
  -1   3   2     2443.67     2597.31     22.63 o 
   1   3   2      393.88      453.27      5.43 o 
   2   3   2       96.24      118.99      1.37 o 
   3   3   2       21.71       19.68      0.55 o 
   4   3   2        0.99        0.55      0.38 o 
   5   3   2       30.16       32.40      1.11 o 
   6   3   2        3.47        4.17      0.71 o 
   7   3   2      110.80      116.33      2.69 o 
  -6   4   2       36.54       43.10      1.58 o 
  -5   4   2       11.70       12.59      0.86 o 
  -4   4   2        6.01        6.74      0.54 o 
  -3   4   2       64.30       64.76      1.56 o 
  -2   4   2      199.55      191.54      2.47 o 
  -1   4   2     3797.80     3980.22     29.90 o 
   0   4   2      379.40      352.10      3.44 o 
   1   4   2     1641.55     1737.58     13.96 o 
   2   4   2     1028.78     1033.40      8.62 o 
   3   4   2        0.32        0.86      0.23 o 
   4   4   2      239.40      242.74      3.18 o 
   5   4   2       28.01       30.05      1.15 o 
   6   4   2        0.13       -0.57      0.47 o 
   7   4   2      133.62      143.45      3.10 o 
  -6   5   2        0.22       -0.49      0.71 o 
  -5   5   2        0.52        1.62      0.91 o 
  -4   5   2        1.24        1.45      0.57 o 
  -3   5   2       60.58       58.77      1.53 o 
  -2   5   2      441.17      484.15      5.59 o 
  -1   5   2      214.88      216.16      4.49 o 
   0   5   2       23.64       24.92      1.87 o 
   1   5   2      260.76      253.16      2.65 o 
   2   5   2       46.83       50.79      1.17 o 
   3   5   2       27.05       27.62      0.75 o 
   4   5   2        8.67       10.54      0.73 o 
   5   5   2       64.81       64.17      1.73 o 
   6   5   2      688.02      692.61      8.66 o 
   7   5   2       18.59       13.08      1.14 o 
  -5   6   2        0.01        0.26      0.65 o 
  -4   6   2       18.99       19.32      2.29 o 
  -3   6   2       39.21       40.30      1.13 o 
  -2   6   2        8.61        9.77      1.08 o 
  -1   6   2        2.24        1.08      0.39 o 
   0   6   2        0.10       -0.19      0.30 o 
   1   6   2      135.17      124.20      1.94 o 
   2   6   2      141.32      147.10      1.95 o 
   3   6   2       45.67       46.17      1.55 o 
   4   6   2      116.52      113.73      2.58 o 
   5   6   2       87.73       84.86      2.70 o 
   6   6   2       83.18       79.44      4.03 o 
  -5   7   2       81.52       78.05      3.53 o 
  -4   7   2        0.03        1.16      0.82 o 
  -3   7   2       12.26       13.66      0.87 o 
  -2   7   2        3.09        4.03      0.63 o 
  -1   7   2       23.11       23.21      0.91 o 
   0   7   2       47.94       49.53      1.90 o 
   1   7   2      123.57      127.00      3.28 o 
   2   7   2        0.12       -0.30      0.35 o 
   3   7   2      119.42      118.14      1.99 o 
   4   7   2       25.89       26.30      1.39 o 
   5   7   2       46.11       45.79      2.06 o 
   6   7   2       24.67       30.01      4.47 o 
  -4   8   2        0.00       -0.38      0.90 o 
  -3   8   2        9.06        9.17      0.84 o 
  -2   8   2        1.47        1.59      0.63 o 
  -1   8   2       62.04       60.59      1.44 o 
   0   8   2       25.73       26.23      1.07 o 
   1   8   2       88.57       85.82      1.91 o 
   2   8   2      130.54      132.41      2.58 o 
   3   8   2      129.36      132.81      3.95 o 
   4   8   2        7.09        7.60      0.89 o 
   5   8   2       96.48       91.52      2.93 o 
  -2   9   2       64.45       63.45      2.87 o 
  -1   9   2       21.38       19.24      1.65 o 
   0   9   2       64.62       62.96      1.68 o 
   1   9   2       20.84       21.72      1.83 o 
   2   9   2      242.97      253.16      4.12 o 
   3   9   2        4.71        5.00      0.93 o 
   4   9   2       32.96       34.64      2.06 o 
   0  10   2       10.50       10.15      0.92 o 
   1  10   2      244.40      247.24      4.10 o 
   2  10   2       71.52       75.73      2.24 o 
  -3  -9   3        1.71        0.41      0.69 o 
  -2  -9   3        1.22        0.99      0.92 o 
  -1  -9   3      157.51      158.12      3.32 o 
   0  -9   3       34.56       34.72      1.75 o 
   1  -9   3       69.87       76.03      2.03 o 
   2  -9   3       32.26       32.01      1.41 o 
  -4  -8   3       27.70       32.25      1.94 o 
  -3  -8   3       10.56       10.25      0.97 o 
  -2  -8   3       58.60       59.58      1.60 o 
  -1  -8   3        5.60        4.78      0.75 o 
   0  -8   3        1.18        1.04      0.82 o 
   1  -8   3       38.41       39.86      1.42 o 
   2  -8   3        9.17        8.22      0.84 o 
   3  -8   3        0.00       -0.25      0.65 o 
  -5  -7   3      158.91      160.99      4.18 o 
  -4  -7   3        6.49        6.75      1.04 o 
  -3  -7   3      131.80      134.71      3.43 o 
  -2  -7   3       54.79       58.84      1.38 o 
  -1  -7   3      276.92      283.26      4.20 o 
   0  -7   3        0.29        0.32      0.50 o 
   1  -7   3      188.34      184.89      4.68 o 
   2  -7   3       94.91       93.33      1.98 o 
   3  -7   3       37.83       36.10      1.09 o 
   4  -7   3        0.62        1.52      0.56 o 
  -6  -6   3      145.54      147.01      3.45 o 
  -5  -6   3        0.25       -0.34      0.60 o 
  -4  -6   3      143.43      152.02      3.17 o 
  -3  -6   3        2.02        1.18      0.65 o 
  -2  -6   3      301.46      295.60      3.65 o 
  -1  -6   3      156.10      157.96      2.25 o 
   0  -6   3      163.42      166.30      2.71 o 
   1  -6   3        8.84        9.70      0.73 o 
   2  -6   3      121.57      118.30      2.16 o 
   3  -6   3      242.56      245.84      3.15 o 
   4  -6   3        1.12        0.87      0.49 o 
   5  -6   3       14.92       16.17      0.87 o 
  -6  -5   3       67.60       71.52      1.85 o 
  -5  -5   3       86.62       86.14      1.69 o 
  -4  -5   3      154.54      154.09      2.23 o 
  -3  -5   3       20.62       18.03      0.77 o 
  -2  -5   3       42.22       42.31      0.94 o 
  -1  -5   3        3.14        1.14      0.51 o 
   0  -5   3      563.07      565.00      7.62 o 
   1  -5   3      142.09      139.78      2.27 o 
   2  -5   3       36.74       42.93      1.20 o 
   3  -5   3      141.65      143.81      2.47 o 
   4  -5   3       12.51       11.65      1.21 o 
   5  -5   3       50.15       54.40      1.31 o 
   6  -5   3        3.57        3.88      0.79 o 
  -7  -4   3       83.33       82.26      2.02 o 
  -6  -4   3       66.75       65.31      1.69 o 
  -5  -4   3      129.59      130.19      2.30 o 
  -4  -4   3       21.74       24.90      0.87 o 
  -3  -4   3        0.37        1.21      0.34 o 
  -2  -4   3      290.86      275.57      2.45 o 
  -1  -4   3      113.78      119.61      1.38 o 
   0  -4   3      175.06      165.40      2.19 o 
   1  -4   3        3.37        3.93      0.45 o 
   2  -4   3      250.27      263.48      5.99 o 
   3  -4   3       45.51       48.75      2.33 o 
   4  -4   3       25.56       24.85      0.88 o 
   5  -4   3       38.57       34.86      1.07 o 
   6  -4   3       15.80       14.61      1.09 o 
  -7  -3   3       10.02        8.93      0.94 o 
  -6  -3   3      125.46      126.25      2.91 o 
  -5  -3   3        7.98        6.71      0.73 o 
  -4  -3   3       28.22       29.52      0.89 o 
  -3  -3   3       48.05       36.78      0.82 o 
  -2  -3   3      120.20      122.51      1.47 o 
  -1  -3   3       11.65       15.58      0.54 o 
   0  -3   3      371.12      349.82      3.37 o 
   1  -3   3      154.68      158.43      2.00 o 
   2  -3   3     1021.16      996.65     11.37 o 
   3  -3   3        6.09        8.54      0.90 o 
   4  -3   3      519.24      475.48      5.79 o 
   5  -3   3      112.44      103.37      1.79 o 
   6  -3   3       45.09       48.23      1.44 o 
   7  -3   3        0.03        1.04      0.49 o 
  -7  -2   3       35.49       35.59      1.65 o 
  -6  -2   3        6.56        6.81      0.75 o 
  -5  -2   3        0.54        0.30      0.44 o 
  -4  -2   3      475.71      460.25      5.86 o 
  -3  -2   3     1262.91     1330.88     11.84 o 
  -2  -2   3     1511.96     1677.34     13.52 o 
  -1  -2   3      189.78      191.37      1.87 o 
   0  -2   3      312.10      298.43      3.57 o 
   1  -2   3      260.25      252.23      2.78 o 
   2  -2   3        0.20        2.69      0.34 o 
   3  -2   3        6.84        6.93      0.51 o 
   4  -2   3       67.70       60.62      1.41 o 
   5  -2   3       30.78       25.60      0.96 o 
   6  -2   3       42.05       35.47      1.15 o 
   7  -2   3       78.61       77.88      1.72 o 
  -7  -1   3       20.51       21.56      1.16 o 
  -6  -1   3       31.93       34.06      1.25 o 
  -5  -1   3      350.46      365.86      4.90 o 
  -4  -1   3      914.16      931.00     13.41 o 
  -3  -1   3      487.44      561.88      5.89 o 
  -2  -1   3       20.98       21.57      0.68 o 
  -1  -1   3      144.05      132.59      2.20 o 
   0  -1   3      465.09      455.23      5.93 o 
   1  -1   3      390.89      392.69      6.61 o 
   2  -1   3      315.08      326.28      3.88 o 
   3  -1   3        0.17       -0.22      0.29 o 
   4  -1   3      440.41      491.30      6.02 o 
   5  -1   3       50.72       45.94      1.19 o 
   6  -1   3      151.18      149.71      2.38 o 
   7  -1   3       18.78       16.25      1.47 o 
  -7   0   3       78.08       79.40      1.77 o 
  -6   0   3       24.69       25.10      1.02 o 
  -5   0   3      418.61      419.17      6.08 o 
  -3   0   3      615.95      616.28     10.14 o 
  -2   0   3      424.31      453.82     14.95 o 
  -1   0   3      925.52      892.79     23.45 o 
   0   0   3      119.91      122.05      1.75 o 
   1   0   3      206.53      206.37      2.90 o 
   2   0   3      373.63      382.32      6.42 o 
   3   0   3      160.23      139.84      1.70 o 
   4   0   3       57.43       75.44      1.38 o 
   5   0   3        2.63        3.61      0.58 o 
   6   0   3       30.72       30.16      1.29 o 
   7   0   3        2.19        2.26      0.62 o 
  -7   1   3       10.74       12.12      1.43 o 
  -6   1   3      152.37      151.22      3.04 o 
  -5   1   3      977.40      997.30     13.37 o 
  -4   1   3     1293.23     1296.60     11.65 o 
  -3   1   3        9.10       13.41      0.84 o 
  -2   1   3      634.92      654.55      8.26 o 
  -1   1   3        4.99        5.97      0.27 o 
   0   1   3      208.25      212.66      3.39 o 
   1   1   3      787.25      839.81      8.04 o 
   2   1   3      203.42      192.80      2.23 o 
   3   1   3     3037.03     3566.94     30.62 o 
   4   1   3      223.21      258.68      3.15 o 
   5   1   3      145.38      154.00      2.67 o 
   6   1   3      159.92      163.15      2.96 o 
   7   1   3       10.02       12.16      0.99 o 
   8   1   3        3.20        2.22      0.75 o 
  -7   2   3        1.80        1.74      0.64 o 
  -6   2   3      140.78      144.26      2.35 o 
  -5   2   3      144.05      142.63      2.20 o 
  -4   2   3       99.15       92.67      1.37 o 
  -3   2   3       10.04        7.00      0.79 o 
  -2   2   3       27.96       23.89      1.46 o 
  -1   2   3       88.51       92.75      2.69 o 
   1   2   3      775.32      765.07      6.89 o 
   2   2   3     1085.27     1159.11     10.28 o 
   3   2   3      241.71      215.20      2.24 o 
   4   2   3       48.36       47.82      1.16 o 
   5   2   3       55.97       53.16      1.75 o 
   6   2   3       42.22       44.83      1.69 o 
   7   2   3        0.01       -0.40      0.55 o 
  -7   3   3       44.35       46.82      1.70 o 
  -6   3   3       24.36       25.42      1.46 o 
  -5   3   3      123.61      126.74      4.23 o 
  -4   3   3       45.54       44.90      1.33 o 
  -3   3   3      460.33      422.57     11.68 o 
  -2   3   3       23.91       18.14      1.38 o 
  -1   3   3        0.62        2.61      0.25 o 
   0   3   3        7.86        5.96      0.49 o 
   1   3   3        3.18        6.51      0.36 o 
   2   3   3      900.43     1090.66      8.98 o 
   3   3   3        2.20        0.88      0.23 o 
   4   3   3       16.26       24.95      0.85 o 
   5   3   3      559.51      549.05      6.14 o 
   6   3   3       25.68       26.39      1.35 o 
   7   3   3       78.43       79.62      2.36 o 
  -6   4   3       50.67       53.21      1.68 o 
  -5   4   3       36.83       37.95      2.04 o 
  -4   4   3       65.56       62.29      2.30 o 
  -3   4   3      118.56      118.59      4.31 o 
  -2   4   3        7.95        8.74      0.36 o 
  -1   4   3      511.82      559.01      4.74 o 
   0   4   3        0.12        1.60      0.39 o 
   1   4   3      960.34     1060.56      9.36 o 
   2   4   3      608.61      626.81      6.04 o 
   3   4   3       19.65       20.70      0.63 o 
   4   4   3      430.19      423.64      4.16 o 
   5   4   3        4.35        5.00      0.65 o 
   6   4   3       36.09       37.39      1.32 o 
   7   4   3        0.26       -0.02      0.78 o 
  -6   5   3        9.82        8.30      0.95 o 
  -5   5   3       14.84       15.34      1.55 o 
  -4   5   3        5.40        5.57      1.44 o 
  -3   5   3       44.97       47.46      2.75 o 
  -2   5   3      621.79      666.36      7.62 o 
  -1   5   3      173.94      157.75      3.13 o 
   0   5   3        2.56        3.61      0.39 o 
   1   5   3      370.70      368.36      4.16 o 
   2   5   3      328.57      361.12      3.70 o 
   3   5   3      116.35      111.86      1.67 o 
   4   5   3       64.34       61.39      1.40 o 
   5   5   3      252.89      256.82      4.63 o 
   6   5   3        0.01       -0.66      1.04 o 
   7   5   3      142.97      135.74      3.47 o 
  -5   6   3       10.02        9.13      1.05 o 
  -4   6   3       90.20       89.40      4.75 o 
  -3   6   3      147.39      149.78      3.10 o 
  -2   6   3      366.55      366.62      5.16 o 
  -1   6   3       11.04       13.36      0.96 o 
   0   6   3        1.36        1.37      0.36 o 
   1   6   3        8.56       10.74      0.65 o 
   2   6   3       18.33       23.05      0.77 o 
   3   6   3      112.13      117.13      1.78 o 
   4   6   3      105.97      103.44      2.38 o 
   5   6   3        0.83        0.62      1.24 o 
   6   6   3      121.67      118.70      3.44 o 
  -5   7   3       29.83       28.24      1.87 o 
  -4   7   3        6.05        6.57      0.96 o 
  -3   7   3      330.86      319.83      7.02 o 
  -2   7   3      230.39      221.66      3.99 o 
  -1   7   3       40.76       42.13      1.09 o 
   0   7   3       53.74       56.48      1.25 o 
   1   7   3       49.89       51.44      1.26 o 
   2   7   3      145.72      143.98      1.92 o 
   3   7   3      127.92      132.21      1.97 o 
   4   7   3      295.57      293.35      4.82 o 
   5   7   3      190.69      186.34      5.21 o 
   6   7   3       36.98       42.69      2.24 o 
  -4   8   3       27.18       31.68      3.28 o 
  -3   8   3      189.29      182.80      9.47 o 
  -2   8   3        0.42       -0.14      0.53 o 
  -1   8   3        0.04       -0.15      0.39 o 
   0   8   3       10.96       12.51      0.82 o 
   1   8   3        2.50        2.86      0.58 o 
   2   8   3       18.51       22.02      1.17 o 
   3   8   3      290.72      295.95      3.74 o 
   4   8   3       52.93       51.46      1.73 o 
   5   8   3       97.03       99.16      3.02 o 
  -2   9   3        0.01        0.84      0.69 o 
  -1   9   3        0.00       -0.04      0.55 o 
   0   9   3       20.29       21.41      1.15 o 
   1   9   3        0.03        0.26      0.54 o 
   2   9   3      181.27      182.76      3.29 o 
   3   9   3       28.55       26.77      1.43 o 
   4   9   3       69.12       73.10      2.04 o 
   0  10   3        3.65        4.71      0.75 o 
   1  10   3       11.74       14.85      1.14 o 
   2  10   3       38.47       35.68      1.58 o 
  -2  -9   4       11.07       12.52      1.57 o 
  -1  -9   4       55.52       57.55      2.43 o 
   0  -9   4        3.80        4.25      0.83 o 
   1  -9   4        1.79        0.33      0.82 o 
  -4  -8   4      214.12      211.08      4.96 o 
  -3  -8   4       83.76       76.20      2.57 o 
  -2  -8   4        1.02       -0.24      0.55 o 
  -1  -8   4       41.84       42.59      1.52 o 
   0  -8   4        3.41        4.01      0.75 o 
   1  -8   4       41.44       40.29      1.46 o 
   2  -8   4       93.00       89.79      2.12 o 
   3  -8   4        0.97        0.57      0.53 o 
  -5  -7   4        2.49        2.34      0.99 o 
  -4  -7   4       78.69       69.64      2.52 o 
  -3  -7   4        2.55        2.17      0.81 o 
  -2  -7   4      143.15      138.51      3.34 o 
  -1  -7   4       64.48       67.44      1.78 o 
   0  -7   4        2.48        3.38      0.64 o 
   1  -7   4      321.12      314.36      4.51 o 
   2  -7   4       85.45       80.78      1.90 o 
   3  -7   4       16.36       18.46      1.17 o 
   4  -7   4       14.64       14.35      0.97 o 
  -6  -6   4        0.13        0.05      0.72 o 
  -5  -6   4       20.06       22.09      1.67 o 
  -4  -6   4      166.72      155.07      3.23 o 
  -3  -6   4       17.74       14.03      1.21 o 
  -2  -6   4      208.40      203.98      3.16 o 
  -1  -6   4        7.09        6.61      0.56 o 
   0  -6   4       42.14       38.99      1.26 o 
   1  -6   4      118.10      114.70      2.17 o 
   2  -6   4       26.06       27.00      1.11 o 
   3  -6   4       15.85       15.97      0.84 o 
   4  -6   4      214.26      209.28      4.29 o 
   5  -6   4       80.03       86.55      3.91 o 
  -6  -5   4       25.26       31.05      1.43 o 
  -5  -5   4      213.41      199.84      3.23 o 
  -4  -5   4       37.91       35.37      1.07 o 
  -3  -5   4       99.32       93.70      1.60 o 
  -2  -5   4        0.27        0.85      0.35 o 
  -1  -5   4       50.69       58.69      1.21 o 
   0  -5   4       49.48       49.96      1.31 o 
   1  -5   4        0.38        0.37      0.41 o 
   2  -5   4      352.54      350.60      4.61 o 
   3  -5   4      285.52      292.25      3.58 o 
   4  -5   4        1.69        1.51      0.53 o 
   5  -5   4      162.88      161.12      2.73 o 
   6  -5   4       15.35       13.11      0.85 o 
  -7  -4   4        0.69        0.72      0.61 o 
  -6  -4   4       88.71       87.71      1.97 o 
  -5  -4   4       22.54       21.93      1.06 o 
  -4  -4   4       76.18       71.43      1.65 o 
  -3  -4   4       72.17       75.13      1.37 o 
  -2  -4   4      129.76      123.33      1.40 o 
  -1  -4   4       67.14       64.99      0.92 o 
   0  -4   4     1581.19     1576.83     15.40 o 
   1  -4   4       36.65       34.12      1.02 o 
   2  -4   4      282.25      274.24      3.68 o 
   3  -4   4      112.91      113.24      1.78 o 
   4  -4   4      158.59      156.89      2.71 o 
   5  -4   4      279.07      269.48      3.55 o 
   6  -4   4        9.97       10.56      1.17 o 
  -7  -3   4      371.83      368.79      6.05 o 
  -6  -3   4        0.87        1.75      0.61 o 
  -5  -3   4      187.74      181.20      2.74 o 
  -4  -3   4        0.77        0.43      0.42 o 
  -3  -3   4      213.37      204.48      2.82 o 
  -2  -3   4       71.09       68.92      1.10 o 
  -1  -3   4      978.01     1010.08      7.77 o 
   0  -3   4      119.02      128.34      1.47 o 
   1  -3   4      202.11      236.91      2.81 o 
   2  -3   4      121.72      128.97      2.03 o 
   3  -3   4       27.56       24.18      0.95 o 
   4  -3   4      146.98      143.00      2.12 o 
   5  -3   4        4.84        3.64      0.53 o 
   6  -3   4        1.02        2.76      0.71 o 
   7  -3   4      147.03      158.18      2.62 o 
  -7  -2   4        1.58        2.10      0.64 o 
  -6  -2   4        2.53        1.90      0.61 o 
  -5  -2   4       93.50       89.90      1.95 o 
  -4  -2   4       22.10       21.26      1.09 o 
  -3  -2   4      331.12      316.42      2.92 o 
  -2  -2   4      436.72      460.22      4.07 o 
  -1  -2   4     2473.87     2541.01     21.58 o 
   0  -2   4       30.92       44.82      0.75 o 
   1  -2   4      735.46      744.30      7.43 o 
   2  -2   4      206.60      225.21      2.67 o 
   3  -2   4      175.17      166.55      2.45 o 
   4  -2   4       14.50       15.19      0.94 o 
   5  -2   4        2.61        1.55      0.45 o 
   6  -2   4       15.98       19.98      1.02 o 
   7  -2   4       25.98       28.95      1.22 o 
  -7  -1   4       12.02       14.50      1.31 o 
  -6  -1   4      140.68      142.97      2.57 o 
  -5  -1   4       15.19       14.30      0.82 o 
  -4  -1   4       60.66       57.87      1.62 o 
  -3  -1   4      201.78      208.48      3.86 o 
  -2  -1   4      505.47      518.71      7.25 o 
  -1  -1   4       21.52       30.48      0.77 o 
   0  -1   4       10.02       11.63      0.49 o 
   1  -1   4      233.43      248.35      2.66 o 
   2  -1   4      178.71      157.28      1.96 o 
   3  -1   4        0.44       -0.27      0.26 o 
   4  -1   4       47.36       46.61      1.23 o 
   5  -1   4       17.19       12.04      0.74 o 
   6  -1   4      175.72      164.19      2.79 o 
   7  -1   4       34.44       33.66      1.42 o 
  -7   0   4       35.80       29.15      1.63 o 
  -6   0   4       59.83       58.78      1.42 o 
  -5   0   4       49.22       46.74      1.21 o 
  -4   0   4       12.90       13.15      1.40 o 
  -3   0   4      402.65      407.02      5.98 o 
  -2   0   4     2113.02     2322.97     31.98 o 
  -1   0   4     2201.63     2244.57     23.70 o 
   0   0   4        0.02       -0.18      0.24 o 
   1   0   4     2490.58     2540.01     23.81 o 
   2   0   4        0.60       -0.34      0.17 o 
   3   0   4      527.24      528.59      4.61 o 
   4   0   4        0.08        0.72      0.33 o 
   5   0   4      341.70      315.71      5.09 o 
   6   0   4      251.09      223.34      3.62 o 
   7   0   4       47.61       51.66      1.71 o 
  -7   1   4        4.81        4.32      0.78 o 
  -6   1   4        2.88        2.09      0.62 o 
  -5   1   4      603.87      599.70     12.01 o 
  -4   1   4        7.17        8.04      0.42 o 
  -3   1   4        2.64        3.76      0.34 o 
  -2   1   4      396.69      407.69      5.31 o 
  -1   1   4      769.49      796.76      8.68 o 
   0   1   4      312.97      306.25      3.98 o 
   1   1   4        6.25        3.10      0.25 o 
   2   1   4       86.26       86.45      1.16 o 
   3   1   4       19.90       15.23      0.77 o 
   4   1   4       55.94       46.47      1.13 o 
   5   1   4        0.29       -0.87      0.43 o 
   6   1   4       78.88       74.28      1.91 o 
   7   1   4       68.24       55.85      1.79 o 
  -7   2   4       29.25       26.14      1.20 o 
  -6   2   4      146.94      144.70      2.77 o 
  -5   2   4       36.89       36.93      0.85 o 
  -4   2   4      292.78      285.17      3.68 o 
  -3   2   4        4.13        4.33      0.70 o 
  -2   2   4      454.63      420.16      7.95 o 
  -1   2   4        2.91        5.44      0.35 o 
   0   2   4      821.05      718.71     32.54 o 
   1   2   4      445.48      438.05      4.46 o 
   2   2   4       39.68       32.75      0.65 o 
   3   2   4      452.25      443.78      3.83 o 
   4   2   4        0.02        0.35      0.35 o 
   5   2   4      301.58      271.60      3.50 o 
   6   2   4      141.77      130.35      3.72 o 
   7   2   4       70.16       75.59      2.10 o 
  -7   3   4        8.60        5.67      1.09 o 
  -6   3   4      532.72      525.17      8.07 o 
  -5   3   4       43.92       46.50      2.13 o 
  -4   3   4      285.14      280.76      5.75 o 
  -3   3   4       33.38       29.54      1.46 o 
  -2   3   4      208.87      184.33      5.15 o 
  -1   3   4        0.88        2.92      0.30 o 
   0   3   4      296.67      284.46      2.99 o 
   1   3   4      114.34      125.14      1.66 o 
   2   3   4      293.35      335.74      3.11 o 
   3   3   4        0.50        0.01      0.19 o 
   4   3   4        0.31        3.49      0.41 o 
   5   3   4      220.40      212.43      3.00 o 
   6   3   4       30.46       24.88      1.13 o 
   7   3   4       61.30       66.81      2.04 o 
  -6   4   4        7.70        7.44      0.94 o 
  -5   4   4        0.07       -0.68      0.91 o 
  -4   4   4        0.61        0.47      0.99 o 
  -3   4   4        5.65        6.12      1.20 o 
  -2   4   4       35.51       30.86      1.87 o 
  -1   4   4      205.61      202.79      2.59 o 
   0   4   4     1940.54     2002.20     32.78 o 
   1   4   4     2136.80     2285.80     23.97 o 
   2   4   4      417.30      410.14      3.76 o 
   3   4   4      142.11      141.25      1.95 o 
   4   4   4      487.12      491.98      4.70 o 
   5   4   4       20.16       27.18      1.24 o 
   6   4   4       47.97       55.16      3.03 o 
   7   4   4        0.88       -0.24      0.82 o 
  -6   5   4        6.78        9.45      0.93 o 
  -5   5   4       62.28       65.59      2.69 o 
  -4   5   4        1.90        2.00      0.81 o 
  -3   5   4       35.48       35.48      2.39 o 
  -2   5   4      218.65      223.31      2.53 o 
  -1   5   4      540.95      561.32      5.14 o 
   1   5   4        0.40        0.70      0.31 o 
   2   5   4       11.06       13.92      0.58 o 
   3   5   4       15.29       14.79      0.67 o 
   4   5   4       19.25       22.90      1.06 o 
   5   5   4       18.76       18.73      1.24 o 
   6   5   4        1.16        0.15      0.76 o 
   7   5   4        7.48        8.92      1.17 o 
  -5   6   4        0.24       -0.12      0.82 o 
  -4   6   4        2.32        1.37      1.15 o 
  -3   6   4        6.28        7.32      1.47 o 
  -2   6   4      235.99      226.64      2.97 o 
  -1   6   4      641.92      678.38      6.28 o 
   0   6   4      737.47      737.89      7.64 o 
   1   6   4      378.35      386.49      4.45 o 
   2   6   4      461.58      458.58      4.60 o 
   3   6   4        0.12        0.14      0.35 o 
   4   6   4       69.35       74.18      1.82 o 
   5   6   4        1.25        1.88      0.83 o 
   6   6   4       18.40       21.85      1.73 o 
  -5   7   4        1.19        0.02      0.69 o 
  -4   7   4        0.50        0.31      0.69 o 
  -3   7   4       42.84       44.54      1.62 o 
  -2   7   4      176.82      177.21      2.98 o 
  -1   7   4      306.69      307.39      3.58 o 
   0   7   4       13.62       13.91      0.82 o 
   1   7   4       73.98       73.90      1.50 o 
   2   7   4       59.60       57.85      1.41 o 
   3   7   4       70.37       70.60      1.37 o 
   4   7   4        5.73        6.52      0.73 o 
   5   7   4        5.86        3.89      1.28 o 
   6   7   4      184.40      189.44      4.65 o 
  -4   8   4        0.32       -0.24      0.88 o 
  -3   8   4       17.32       16.49      1.33 o 
  -2   8   4        4.53        4.03      0.67 o 
  -1   8   4        7.57        5.82      0.53 o 
   0   8   4       16.85       16.10      1.46 o 
   1   8   4       44.53       43.77      1.24 o 
   2   8   4       70.24       71.45      1.65 o 
   3   8   4        1.87        2.34      0.45 o 
   4   8   4       42.25       42.67      1.56 o 
   5   8   4       30.93       36.40      2.45 o 
  -2   9   4        1.57        1.39      0.67 o 
  -1   9   4        2.19        1.96      0.47 o 
   0   9   4       25.63       27.46      1.14 o 
   1   9   4       90.77       92.20      2.27 o 
   2   9   4        1.08        0.57      0.61 o 
   3   9   4       42.21       44.05      1.62 o 
   4   9   4        6.32        5.24      0.76 o 
   0  10   4       20.44       20.20      1.35 o 
   1  10   4        4.91        4.09      0.75 o 
   2  10   4       72.29       72.78      2.06 o 
  -2  -9   5       20.83       19.67      3.09 o 
  -1  -9   5       59.08       64.36      2.35 o 
   0  -9   5      158.69      161.19      3.22 o 
   1  -9   5       47.96       44.77      1.68 o 
  -4  -8   5       27.46       23.45      1.80 o 
  -3  -8   5      375.60      365.97      7.09 o 
  -2  -8   5        0.09        0.15      1.02 o 
  -1  -8   5      201.62      198.30      4.13 o 
   0  -8   5        1.20        0.63      0.60 o 
   1  -8   5      171.37      170.89      3.15 o 
   2  -8   5       44.91       41.63      1.54 o 
   3  -8   5        0.57        0.67      0.55 o 
  -5  -7   5        5.56        8.00      1.26 o 
  -4  -7   5      132.37      127.62      3.57 o 
  -3  -7   5       11.86       11.41      1.92 o 
  -2  -7   5       31.08       30.55      1.40 o 
  -1  -7   5      247.81      248.74      3.92 o 
   0  -7   5      136.92      135.98      2.63 o 
   1  -7   5      282.40      284.45      4.26 o 
   2  -7   5       91.53       90.96      2.08 o 
   3  -7   5       30.98       29.37      1.25 o 
   4  -7   5       65.82       71.36      1.86 o 
  -6  -6   5        4.49        4.66      1.40 o 
  -5  -6   5      119.02      124.71      4.36 o 
  -4  -6   5       67.01       71.05      2.13 o 
  -3  -6   5       36.73       36.27      1.73 o 
  -2  -6   5      356.08      348.39      5.35 o 
  -1  -6   5      123.60      120.91      1.97 o 
   0  -6   5       57.51       56.94      1.53 o 
   1  -6   5       42.62       42.43      1.35 o 
   2  -6   5       68.22       71.69      1.74 o 
   3  -6   5       20.08       18.06      0.92 o 
   4  -6   5       61.87       64.43      1.80 o 
   5  -6   5       57.09       57.00      1.49 o 
  -6  -5   5       80.94       79.04      1.98 o 
  -5  -5   5      154.04      168.66      2.86 o 
  -4  -5   5        0.65        1.48      0.44 o 
  -3  -5   5      121.86      131.24      2.14 o 
  -2  -5   5        3.42        4.46      0.47 o 
  -1  -5   5      289.99      289.74      3.48 o 
   0  -5   5        8.13        7.69      0.68 o 
   1  -5   5      225.53      222.61      3.99 o 
   2  -5   5      174.29      166.23      2.71 o 
   3  -5   5      301.09      278.33      3.52 o 
   4  -5   5        0.67        1.18      0.56 o 
   5  -5   5       69.65       73.52      1.80 o 
   6  -5   5       25.31       21.45      1.08 o 
  -7  -4   5       24.19       23.75      1.27 o 
  -6  -4   5      186.03      198.08      3.74 o 
  -5  -4   5       11.57        9.33      0.76 o 
  -4  -4   5       69.25       80.23      1.48 o 
  -3  -4   5       22.98       24.81      0.86 o 
  -2  -4   5      352.10      337.26      3.15 o 
  -1  -4   5      234.34      227.98      2.24 o 
   0  -4   5      249.23      246.49      2.82 o 
   1  -4   5       92.50       91.02      1.73 o 
   2  -4   5      153.05      133.35      2.25 o 
   3  -4   5      875.03      867.28      8.93 o 
   4  -4   5       74.00       74.67      1.72 o 
   5  -4   5        1.22        2.03      0.75 o 
   6  -4   5        9.28        8.26      0.77 o 
  -7  -3   5       24.71       22.45      1.19 o 
  -6  -3   5       20.16       26.78      1.18 o 
  -5  -3   5       86.64       94.13      1.89 o 
  -4  -3   5       20.26       19.71      0.91 o 
  -3  -3   5      162.74      155.59      2.02 o 
  -2  -3   5       71.51       66.83      1.07 o 
  -1  -3   5       60.09       56.70      0.82 o 
   0  -3   5      473.00      471.02      3.71 o 
   1  -3   5      129.37      115.90      1.71 o 
   2  -3   5      122.18      135.24      2.17 o 
   3  -3   5        1.93        3.03      0.52 o 
   4  -3   5       56.10       53.18      1.67 o 
   5  -3   5       89.34       88.82      1.75 o 
   6  -3   5        0.08       -0.94      0.57 o 
   7  -3   5       38.19       39.49      1.46 o 
  -7  -2   5       77.19       81.56      2.07 o 
  -6  -2   5      133.23      132.22      2.59 o 
  -5  -2   5       54.91       53.27      1.49 o 
  -4  -2   5      146.13      141.41      2.70 o 
  -3  -2   5       27.66       23.21      0.72 o 
  -2  -2   5      432.38      403.47      3.36 o 
  -1  -2   5       77.55       86.14      1.10 o 
   0  -2   5      833.66      842.83      6.17 o 
   1  -2   5       60.84       73.46      1.53 o 
   2  -2   5      867.16      921.95      8.26 o 
   3  -2   5        3.36        3.98      0.45 o 
   4  -2   5      116.47      118.71      1.92 o 
   5  -2   5       15.79       15.80      0.92 o 
   6  -2   5        6.90        5.11      0.65 o 
   7  -2   5        4.51        1.33      0.63 o 
  -7  -1   5       38.50       38.69      1.42 o 
  -6  -1   5       89.78       92.30      2.27 o 
  -5  -1   5        2.01        2.94      0.50 o 
  -4  -1   5       11.72       13.76      0.78 o 
  -3  -1   5       10.83        8.78      0.58 o 
  -2  -1   5       50.48       57.63      1.01 o 
  -1  -1   5       13.95       18.94      0.48 o 
   0  -1   5      349.00      336.97      2.75 o 
   1  -1   5     1069.42     1129.12      9.21 o 
   2  -1   5      809.44      822.19      6.82 o 
   3  -1   5      114.93       95.60      1.20 o 
   4  -1   5      605.59      599.50      6.43 o 
   5  -1   5       86.80       84.45      1.66 o 
   6  -1   5       77.33       79.90      1.75 o 
   7  -1   5       14.70       13.07      1.05 o 
  -7   0   5       22.50       24.15      1.46 o 
  -6   0   5        5.37        6.10      0.57 o 
  -5   0   5        0.06        0.27      0.34 o 
  -4   0   5      273.24      265.31      3.52 o 
  -3   0   5      201.64      210.28      3.51 o 
  -2   0   5     1596.44     1742.88     16.84 o 
  -1   0   5      190.56      180.67      2.43 o 
   0   0   5      914.45      899.76     23.23 o 
   1   0   5      650.56      661.35      5.95 o 
   2   0   5      107.69       83.69      1.12 o 
   3   0   5       96.61       94.19      1.25 o 
   4   0   5       35.39       33.10      0.91 o 
   5   0   5       34.45       30.50      1.40 o 
   6   0   5       15.55       15.32      1.03 o 
   7   0   5       54.87       53.57      1.76 o 
  -7   1   5       11.39       10.05      0.96 o 
  -6   1   5        1.30        1.42      0.56 o 
  -5   1   5      196.44      199.46      3.42 o 
  -4   1   5      105.26      100.57      2.01 o 
  -3   1   5      572.09      626.07      7.13 o 
  -2   1   5        2.88        0.74      0.19 o 
  -1   1   5       65.96       68.87      1.02 o 
   1   1   5      338.93      357.48      3.11 o 
   2   1   5      330.35      316.26      2.93 o 
   3   1   5       67.83       67.40      1.08 o 
   4   1   5      195.74      207.32      2.73 o 
   5   1   5       30.04       26.38      1.32 o 
   6   1   5      189.11      190.28      3.32 o 
   7   1   5       20.56       15.14      1.14 o 
  -7   2   5       37.99       34.83      2.04 o 
  -6   2   5       75.32       75.76      2.60 o 
  -5   2   5      259.96      263.99      4.05 o 
  -4   2   5       22.13       21.26      1.60 o 
  -3   2   5      982.75      950.09     15.22 o 
  -2   2   5       47.39       58.94      1.62 o 
  -1   2   5      809.96      777.71     13.27 o 
   0   2   5       10.67       12.56      0.44 o 
   1   2   5      125.16      112.08      1.28 o 
   2   2   5      125.37      138.15      1.53 o 
   3   2   5      130.21      130.40      1.40 o 
   4   2   5        2.52        1.88      0.41 o 
   5   2   5       11.84       16.17      0.85 o 
   6   2   5       12.70       13.65      1.03 o 
   7   2   5       43.72       47.42      1.73 o 
  -7   3   5        0.95        1.87      0.89 o 
  -6   3   5      137.31      135.40      2.61 o 
  -5   3   5      212.80      214.47      5.02 o 
  -4   3   5     1351.42     1361.29     21.82 o 
  -3   3   5       57.30       53.42      1.87 o 
  -2   3   5      193.43      199.17      5.45 o 
  -1   3   5       27.81        6.68      0.57 o 
   0   3   5       79.65       74.35      1.02 o 
   1   3   5       60.67       61.90      0.86 o 
   2   3   5      308.37      311.56      2.93 o 
   3   3   5      712.72      815.84      6.57 o 
   4   3   5      286.00      328.66      3.37 o 
   5   3   5       47.08       51.43      1.79 o 
   6   3   5      132.89      138.07      2.44 o 
   7   3   5       29.29       35.28      3.12 o 
  -6   4   5       84.32       81.98      2.23 o 
  -5   4   5      150.89      155.62      4.15 o 
  -4   4   5       57.67       62.43      2.91 o 
  -3   4   5       47.88       50.51      2.68 o 
  -2   4   5       41.63       37.77      2.04 o 
  -1   4   5       84.24       80.40      1.11 o 
   0   4   5        0.03        0.13      0.17 o 
   1   4   5      514.40      487.82      5.16 o 
   2   4   5      112.88      131.76      2.03 o 
   3   4   5      242.15      243.06      2.43 o 
   4   4   5       70.67       67.29      1.82 o 
   5   4   5       77.92       70.48      1.77 o 
   6   4   5       13.01       14.25      1.27 o 
   7   4   5        0.13       -0.44      0.66 o 
  -6   5   5        9.37        8.05      2.48 o 
  -5   5   5      122.36      135.44      5.47 o 
  -4   5   5       19.02       18.32      2.30 o 
  -3   5   5      445.59      457.42     11.83 o 
  -2   5   5      100.29       94.90      1.86 o 
  -1   5   5        7.92        7.38      0.46 o 
   0   5   5       23.26       18.31      0.89 o 
   1   5   5       45.92       46.57      2.08 o 
   2   5   5      380.33      425.54      4.23 o 
   3   5   5       74.23       82.49      1.51 o 
   4   5   5        1.25        0.08      0.42 o 
   5   5   5      395.44      374.68      6.91 o 
   6   5   5       32.32       33.05      1.66 o 
   7   5   5       21.13       22.54      3.76 o 
  -5   6   5       48.14       48.08      2.46 o 
  -4   6   5       29.79       31.27      2.65 o 
  -3   6   5      127.08      131.34      4.96 o 
  -2   6   5       47.46       47.95      0.97 o 
  -1   6   5      123.91      133.05      2.05 o 
   0   6   5        6.29        5.32      0.45 o 
   1   6   5      185.83      203.47      2.71 o 
   2   6   5      513.84      521.71      5.10 o 
   3   6   5      203.83      205.65      2.56 o 
   4   6   5      381.39      374.64      5.04 o 
   5   6   5        8.28        8.50      1.09 o 
   6   6   5       32.79       34.21      2.11 o 
  -4   7   5        1.92        4.03      1.50 o 
  -3   7   5       13.56       11.62      0.94 o 
  -2   7   5      144.75      142.24      2.19 o 
  -1   7   5       10.41       10.62      0.52 o 
   0   7   5        0.24       -0.01      0.33 o 
   1   7   5       75.36       77.59      1.54 o 
   2   7   5      302.68      298.06      3.86 o 
   3   7   5        9.80       10.81      0.63 o 
   4   7   5       60.97       61.71      1.62 o 
   5   7   5       99.70      102.07      2.96 o 
   6   7   5        2.26        3.65      1.06 o 
  -4   8   5       17.10       17.12      1.36 o 
  -3   8   5      177.13      172.51      3.91 o 
  -2   8   5      152.01      155.49      3.67 o 
  -1   8   5       15.29       15.04      1.26 o 
   0   8   5        0.05        0.61      0.41 o 
   1   8   5        3.66        3.29      0.54 o 
   2   8   5        9.01        8.86      0.82 o 
   3   8   5      243.52      239.29      3.53 o 
   4   8   5       51.38       53.66      1.87 o 
   5   8   5        1.43       -0.29      0.92 o 
  -2   9   5       11.09       11.41      0.92 o 
  -1   9   5       18.95       19.84      1.22 o 
   0   9   5       18.40       19.30      1.19 o 
   1   9   5       49.65       51.92      1.55 o 
   2   9   5       74.83       69.94      1.73 o 
   3   9   5       93.00       88.73      2.05 o 
   4   9   5       15.76       15.86      1.84 o 
   0  10   5       15.98       14.86      0.97 o 
   1  10   5        3.68        2.24      0.67 o 
   2  10   5        4.34        4.60      0.83 o 
  -3  -8   6       40.35       38.51      2.87 o 
  -2  -8   6        4.02        3.01      1.55 o 
  -1  -8   6       15.84       19.69      2.04 o 
   0  -8   6        2.81        3.09      0.76 o 
   1  -8   6        3.34        4.97      0.84 o 
   2  -8   6       63.53       61.69      2.41 o 
  -5  -7   6        2.40        1.73      0.81 o 
  -4  -7   6       25.40       26.99      1.86 o 
  -3  -7   6       36.08       34.54      2.22 o 
  -2  -7   6        5.65        5.76      0.98 o 
  -1  -7   6       62.46       62.42      2.09 o 
   0  -7   6       24.22       25.46      1.31 o 
   1  -7   6        8.60        9.23      0.90 o 
   2  -7   6        2.95        1.30      0.64 o 
   3  -7   6        6.43        7.22      0.78 o 
   4  -7   6        9.73       10.35      1.00 o 
  -5  -6   6      149.93      144.84      3.41 o 
  -4  -6   6      131.56      126.34      2.94 o 
  -3  -6   6      126.84      130.10      2.88 o 
  -2  -6   6        6.33        4.00      0.83 o 
  -1  -6   6       51.92       49.92      1.26 o 
   0  -6   6        5.13        5.37      0.71 o 
   1  -6   6        3.10        2.33      0.59 o 
   2  -6   6      120.76      113.65      2.30 o 
   3  -6   6        0.26        0.42      0.48 o 
   4  -6   6       33.09       32.62      1.92 o 
   5  -6   6        0.05       -0.02      0.58 o 
  -6  -5   6      172.87      162.40      2.96 o 
  -5  -5   6        2.74        1.96      0.49 o 
  -4  -5   6      108.48      104.99      2.00 o 
  -3  -5   6       18.20       12.39      0.77 o 
  -2  -5   6      437.36      400.96      5.25 o 
  -1  -5   6        3.43        3.85      0.51 o 
   0  -5   6       93.22       93.85      1.93 o 
   1  -5   6      209.30      203.21      3.15 o 
   2  -5   6      145.73      139.82      2.49 o 
   3  -5   6       23.26       25.14      1.02 o 
   4  -5   6       29.97       33.22      1.31 o 
   5  -5   6        2.44        3.64      0.64 o 
  -6  -4   6        0.16       -0.19      0.53 o 
  -5  -4   6       24.58       21.79      1.47 o 
  -4  -4   6      201.81      189.14      2.46 o 
  -3  -4   6      144.98      116.06      1.79 o 
  -2  -4   6      171.48      162.72      2.15 o 
  -1  -4   6       33.89       35.36      0.74 o 
   0  -4   6      133.73      121.98      1.77 o 
   1  -4   6       38.46       37.82      1.16 o 
   2  -4   6        7.51        8.07      0.70 o 
   3  -4   6        9.22        8.92      0.87 o 
   4  -4   6       94.16       91.83      1.98 o 
   5  -4   6      359.59      367.64      4.62 o 
   6  -4   6      150.77      139.74      2.48 o 
  -7  -3   6       26.21       24.00      1.32 o 
  -6  -3   6       49.37       55.70      1.53 o 
  -5  -3   6      320.41      296.13      3.93 o 
  -4  -3   6      263.07      226.45      3.13 o 
  -3  -3   6      236.62      217.93      2.33 o 
  -2  -3   6       27.23       27.54      1.02 o 
  -1  -3   6       24.14       17.69      0.53 o 
   0  -3   6      132.46      133.35      1.63 o 
   1  -3   6       90.90       92.58      1.42 o 
   2  -3   6      244.23      243.96      3.40 o 
   3  -3   6      426.80      430.30      4.87 o 
   4  -3   6       40.74       43.05      1.19 o 
   5  -3   6      409.96      400.08      4.87 o 
   6  -3   6       28.45       27.65      1.23 o 
  -7  -2   6       19.08       18.54      1.18 o 
  -6  -2   6       69.77       68.99      2.44 o 
  -5  -2   6        0.51        0.82      0.42 o 
  -4  -2   6      101.70       95.76      1.70 o 
  -3  -2   6      101.77       98.64      1.67 o 
  -2  -2   6      123.35      116.15      1.30 o 
  -1  -2   6       55.77       50.87      0.78 o 
   0  -2   6     1446.67     1504.94     10.57 o 
   1  -2   6        6.21        7.91      0.41 o 
   2  -2   6      427.38      421.93      4.17 o 
   3  -2   6       22.11       23.50      0.86 o 
   4  -2   6      831.88      823.34      7.89 o 
   5  -2   6      325.88      324.86      4.11 o 
   6  -2   6       39.91       38.79      1.30 o 
   7  -2   6       48.29       52.72      1.66 o 
  -7  -1   6      343.64      354.03      5.03 o 
  -6  -1   6       18.68       22.79      1.53 o 
  -5  -1   6      191.53      186.75      2.97 o 
  -4  -1   6        2.35        1.90      0.45 o 
  -2  -1   6      206.38      198.27      2.42 o 
  -1  -1   6      456.05      482.69      4.18 o 
   0  -1   6      359.18      370.29      4.31 o 
   1  -1   6      615.80      714.43      5.32 o 
   2  -1   6      193.53      198.81      1.94 o 
   3  -1   6      194.05      179.66      1.88 o 
   4  -1   6      238.09      239.86      2.79 o 
   5  -1   6        0.04       -0.37      0.42 o 
   6  -1   6        3.44        2.18      0.59 o 
   7  -1   6       71.77       76.58      2.09 o 
  -7   0   6       34.10       34.27      1.56 o 
  -6   0   6        2.54        4.18      0.71 o 
  -5   0   6       41.01       40.36      1.10 o 
  -4   0   6        6.97        5.79      0.51 o 
  -3   0   6       41.82       22.60      1.27 o 
  -2   0   6      421.88      454.27      5.21 o 
  -1   0   6      920.07      901.85      8.09 o 
   0   0   6       17.72       29.67      0.51 o 
   1   0   6     1074.58     1100.08      9.59 o 
   2   0   6      426.36      449.01      3.35 o 
   3   0   6      353.77      327.00      3.12 o 
   4   0   6        2.50        3.17      0.45 o 
   5   0   6        0.89        2.33      0.62 o 
   6   0   6        4.20        5.07      0.75 o 
   7   0   6        2.05        2.12      0.71 o 
  -7   1   6       24.50       22.24      1.33 o 
  -6   1   6      234.78      241.02      4.16 o 
  -5   1   6      110.88      115.64      2.35 o 
  -4   1   6       43.73       42.23      1.10 o 
  -3   1   6      499.16      508.53      5.92 o 
  -2   1   6      247.56      237.75      2.58 o 
  -1   1   6       79.88       64.62      0.90 o 
   0   1   6      111.36      128.70      3.30 o 
   1   1   6      578.21      614.06      5.27 o 
   2   1   6       31.58       24.79      0.61 o 
   3   1   6        0.16        0.53      0.24 o 
   4   1   6        7.00        5.95      0.76 o 
   5   1   6       10.10       11.59      0.77 o 
   6   1   6      124.77      121.54      2.56 o 
   7   1   6       88.45       84.72      2.25 o 
  -7   2   6       26.16       24.08      3.24 o 
  -6   2   6        1.57        3.16      0.83 o 
  -5   2   6        1.51        0.50      0.60 o 
  -4   2   6        5.23        6.36      0.67 o 
  -3   2   6      274.00      273.96      5.21 o 
  -2   2   6      519.45      551.23      6.15 o 
  -1   2   6      948.33      950.03      8.41 o 
   0   2   6      202.81      212.48      2.55 o 
   1   2   6     1146.42     1130.25      9.87 o 
   2   2   6        8.97        8.83      0.38 o 
   3   2   6      324.77      318.76      2.91 o 
   4   2   6       34.66       34.10      1.16 o 
   5   2   6      280.84      280.71      3.65 o 
   6   2   6      330.67      307.23      4.71 o 
   7   2   6        0.02       -0.35      0.61 o 
  -6   3   6        8.38        6.67      0.71 o 
  -5   3   6      110.46      100.34      3.86 o 
  -4   3   6       14.37       15.49      1.28 o 
  -3   3   6        2.78        2.90      0.70 o 
  -2   3   6      288.59      303.82      5.45 o 
  -1   3   6     1154.89     1198.89     16.98 o 
   0   3   6      175.33      161.58      2.04 o 
   1   3   6       26.01       24.18      0.66 o 
   2   3   6       91.60       90.61      1.65 o 
   3   3   6       10.01       13.12      0.50 o 
   4   3   6      106.53       99.54      1.52 o 
   5   3   6       49.11       41.63      1.27 o 
   6   3   6       52.79       45.39      1.58 o 
   7   3   6        1.45       -1.42      0.71 o 
  -6   4   6       54.04       53.13      2.20 o 
  -5   4   6        5.32        5.94      1.06 o 
  -4   4   6       89.49       94.48      2.91 o 
  -3   4   6        2.13        1.50      0.64 o 
  -2   4   6      108.87      101.18      3.55 o 
  -1   4   6       25.83       19.44      0.52 o 
   0   4   6      955.34      970.32      9.55 o 
   1   4   6      259.51      248.00      2.92 o 
   2   4   6       47.85       43.67      0.92 o 
   3   4   6      255.41      246.34      2.82 o 
   4   4   6        0.01       -0.13      0.37 o 
   5   4   6      279.61      252.43      4.30 o 
   6   4   6       30.59       29.47      1.60 o 
   7   4   6      226.59      228.33      4.47 o 
  -6   5   6      207.50      209.23      5.51 o 
  -5   5   6        7.96        7.21      1.24 o 
  -4   5   6       95.02       97.91      3.05 o 
  -3   5   6       29.77       28.90      2.22 o 
  -2   5   6      308.85      300.64      8.07 o 
  -1   5   6       51.55       52.95      0.89 o 
   1   5   6        4.24        4.74      0.49 o 
   2   5   6      220.30      229.70      2.56 o 
   3   5   6        0.91        1.47      0.38 o 
   4   5   6       23.81       19.15      1.10 o 
   5   5   6      181.80      169.95      4.73 o 
   6   5   6       25.68       35.66      2.03 o 
   7   5   6      112.37      124.84      3.17 o 
  -5   6   6        3.33        3.68      1.08 o 
  -4   6   6        0.30       -1.14      0.68 o 
  -3   6   6        2.68        3.04      1.17 o 
  -2   6   6        1.83        3.07      0.91 o 
  -1   6   6        3.44        4.23      0.44 o 
   0   6   6       69.86       71.27      1.83 o 
   1   6   6      472.21      500.25      5.72 o 
   2   6   6       48.19       45.91      1.20 o 
   3   6   6       91.68       88.57      1.68 o 
   4   6   6      288.75      291.15      3.71 o 
   5   6   6       74.97       75.54      2.64 o 
   6   6   6       72.63       73.72      3.51 o 
  -4   7   6        5.75        3.66      1.43 o 
  -3   7   6        3.80        5.98      1.43 o 
  -2   7   6       11.18       11.88      0.61 o 
  -1   7   6      121.46      123.34      2.08 o 
   0   7   6      241.30      248.24      3.12 o 
   1   7   6       27.15       29.35      0.98 o 
   2   7   6        5.40        6.77      0.64 o 
   3   7   6        4.94        5.28      0.49 o 
   4   7   6       11.32       12.76      0.87 o 
   5   7   6       27.49       23.04      1.60 o 
   6   7   6       29.22       28.81      2.34 o 
  -3   8   6        0.21        0.93      0.76 o 
  -2   8   6      122.08      121.80      3.06 o 
  -1   8   6        8.71        8.92      0.74 o 
   0   8   6      447.59      452.44      5.19 o 
   1   8   6       17.95       18.14      1.03 o 
   2   8   6      135.90      130.55      2.31 o 
   3   8   6        0.16       -0.70      0.47 o 
   4   8   6       33.56       36.12      1.30 o 
   5   8   6        8.08        9.04      1.45 o 
  -2   9   6       18.20       17.47      1.01 o 
  -1   9   6      197.43      208.85      4.79 o 
   0   9   6        7.73        7.61      0.66 o 
   1   9   6       11.57       13.26      0.87 o 
   2   9   6       39.64       42.85      1.39 o 
   3   9   6       65.72       71.86      1.85 o 
   4   9   6       48.24       44.88      1.97 o 
   0  10   6       10.71        7.34      0.86 o 
   1  10   6       14.38       12.67      0.97 o 
  -3  -8   7       16.45       20.37      1.70 o 
  -2  -8   7       29.83       28.44      3.27 o 
  -1  -8   7        1.78        2.35      1.11 o 
   0  -8   7        3.05        3.01      0.89 o 
   1  -8   7       25.39       23.07      1.37 o 
   2  -8   7      123.63      120.17      2.70 o 
  -4  -7   7        0.36        0.88      0.97 o 
  -3  -7   7      101.97      100.27      3.06 o 
  -2  -7   7       92.67       94.75      4.07 o 
  -1  -7   7       63.04       64.44      2.62 o 
   0  -7   7      112.14      114.54      2.48 o 
   1  -7   7      186.10      182.84      3.28 o 
   2  -7   7      193.43      195.45      3.43 o 
   3  -7   7        3.17        3.35      0.68 o 
  -5  -6   7       44.96       41.71      1.49 o 
  -4  -6   7       11.23       11.51      1.11 o 
  -3  -6   7      700.18      692.33      9.77 o 
  -2  -6   7       61.10       56.99      2.09 o 
  -1  -6   7      300.13      289.31      4.67 o 
   0  -6   7      206.51      212.11      3.46 o 
   1  -6   7      523.29      505.47      6.60 o 
   2  -6   7        5.05        4.33      0.96 o 
   3  -6   7       26.92       27.14      1.18 o 
   4  -6   7        6.32        7.20      0.91 o 
  -6  -5   7        0.39        0.63      0.71 o 
  -5  -5   7       14.71       16.09      1.05 o 
  -4  -5   7       80.98       78.36      1.43 o 
  -3  -5   7       39.29       41.63      1.72 o 
  -2  -5   7      126.87      126.38      2.36 o 
  -1  -5   7      266.87      257.60      3.69 o 
   0  -5   7      487.99      479.07      6.15 o 
   1  -5   7      386.13      385.21      5.17 o 
   2  -5   7      183.21      183.70      3.04 o 
   3  -5   7       14.04       13.12      0.85 o 
   4  -5   7       77.27       78.72      1.95 o 
   5  -5   7        1.11        0.54      0.58 o 
  -6  -4   7        0.19        2.07      0.64 o 
  -5  -4   7       99.69      105.53      2.14 o 
  -4  -4   7      175.45      168.19      2.27 o 
  -3  -4   7        9.59        7.29      0.50 o 
  -2  -4   7      929.14      908.21      8.56 o 
  -1  -4   7      865.65      837.33      6.87 o 
   0  -4   7      226.69      216.40      2.67 o 
   1  -4   7      113.71      107.09      2.03 o 
   2  -4   7       41.44       44.31      1.33 o 
   3  -4   7       31.08       31.11      1.06 o 
   4  -4   7       13.52       15.20      1.00 o 
   5  -4   7       47.73       48.30      1.65 o 
   6  -4   7       72.59       73.32      1.81 o 
  -6  -3   7      107.02      111.82      2.43 o 
  -5  -3   7      108.22      111.47      2.10 o 
  -4  -3   7       22.43       30.03      1.06 o 
  -3  -3   7       31.50       38.50      0.87 o 
  -2  -3   7      114.83      112.42      1.57 o 
  -1  -3   7      173.65      168.14      1.71 o 
   0  -3   7       53.38       53.81      0.87 o 
   1  -3   7      333.75      332.48      3.27 o 
   2  -3   7      126.42      118.38      1.89 o 
   3  -3   7      738.17      706.51      7.51 o 
   4  -3   7       25.32       23.62      1.18 o 
   5  -3   7      158.08      154.62      2.54 o 
   6  -3   7        4.63        4.33      0.69 o 
  -7  -2   7       60.04       63.95      1.63 o 
  -6  -2   7      132.95      141.96      2.40 o 
  -5  -2   7       19.76       19.52      0.94 o 
  -4  -2   7        0.30        4.83      0.54 o 
  -3  -2   7       15.47       17.08      0.78 o 
  -2  -2   7      355.34      340.22      3.16 o 
  -1  -2   7       95.53       99.33      1.30 o 
   0  -2   7      347.64      356.74      2.77 o 
   1  -2   7      357.20      345.38      2.91 o 
   2  -2   7       88.47       64.12      1.09 o 
   3  -2   7     1210.03     1197.33     11.73 o 
   4  -2   7      426.54      436.36      4.64 o 
   5  -2   7        1.69        2.66      0.68 o 
   6  -2   7        2.82        2.01      0.62 o 
   7  -2   7       44.48       41.17      1.49 o 
  -7  -1   7       27.14       25.30      1.18 o 
  -6  -1   7        0.50        0.70      0.47 o 
  -5  -1   7       13.70       20.54      1.17 o 
  -4  -1   7        7.12       11.06      0.65 o 
  -2  -1   7        1.63        1.29      0.32 o 
  -1  -1   7      129.49      125.12      1.29 o 
   0  -1   7      136.03      153.48      1.52 o 
   1  -1   7        4.25        0.47      0.22 o 
   2  -1   7       20.33       21.03      0.53 o 
   3  -1   7      126.50      118.50      1.55 o 
   4  -1   7      184.29      179.55      2.33 o 
   5  -1   7      158.40      155.67      2.46 o 
   6  -1   7        7.06        6.52      0.74 o 
   7  -1   7       17.77       17.81      1.24 o 
  -7   0   7       32.61       36.46      1.93 o 
  -6   0   7      103.99      106.21      2.54 o 
  -5   0   7        0.23        0.13      0.46 o 
  -4   0   7      294.96      269.47      3.63 o 
  -2   0   7      429.90      399.08      7.88 o 
  -1   0   7       13.53       16.31      0.61 o 
   0   0   7      958.19      934.61      7.68 o 
   1   0   7      137.06      160.63      1.70 o 
   2   0   7     1123.53     1155.09      8.88 o 
   3   0   7      136.61      131.39      1.59 o 
   4   0   7      596.47      590.90      5.75 o 
   5   0   7       12.40       12.89      1.08 o 
   6   0   7        4.10        2.72      0.66 o 
   7   0   7        4.93        2.61      1.05 o 
  -7   1   7       34.11       34.85      1.41 o 
  -6   1   7       16.04       17.95      1.25 o 
  -5   1   7       78.16       83.87      1.93 o 
  -4   1   7       42.04       45.93      1.30 o 
  -3   1   7       35.03       38.83      0.91 o 
  -2   1   7       29.47       31.97      0.67 o 
  -1   1   7       64.08       67.94      0.98 o 
   0   1   7       42.24       33.43      0.82 o 
   1   1   7     1135.48     1193.44      9.79 o 
   2   1   7        0.10        0.23      0.21 o 
   3   1   7      374.14      333.70      3.23 o 
   4   1   7      322.98      317.29      3.85 o 
   5   1   7       33.13       33.23      1.18 o 
   6   1   7       75.34       71.65      1.97 o 
   7   1   7       50.09       50.29      2.08 o 
  -6   2   7       25.26       24.27      1.58 o 
  -5   2   7        2.62        1.67      0.67 o 
  -4   2   7       58.68       57.10      1.75 o 
  -3   2   7        6.56        4.54      0.37 o 
  -2   2   7      563.10      585.98      6.49 o 
  -1   2   7       95.07       83.99      0.92 o 
   0   2   7     1003.46     1029.00     10.12 o 
   1   2   7      230.70      227.64      2.31 o 
   2   2   7      361.15      298.56      2.86 o 
   3   2   7      346.71      333.75      3.06 o 
   4   2   7       27.99       25.67      0.98 o 
   5   2   7        6.96        6.58      0.64 o 
   6   2   7        0.02        0.09      0.50 o 
   7   2   7       12.89       14.87      1.37 o 
  -6   3   7        0.05        1.18      0.93 o 
  -5   3   7        8.78        9.60      0.89 o 
  -4   3   7        0.04        0.15      0.63 o 
  -3   3   7      210.07      228.79      4.61 o 
  -2   3   7        4.59        2.58      0.63 o 
  -1   3   7        1.18        3.05      0.28 o 
   0   3   7      339.88      351.04      3.68 o 
   1   3   7        4.58        7.86      0.57 o 
   2   3   7      520.49      495.22      4.81 o 
   3   3   7       79.97       76.58      1.14 o 
   4   3   7       73.69       76.68      1.45 o 
   5   3   7       13.26       11.63      0.87 o 
   6   3   7      149.29      149.07      2.83 o 
   7   3   7        4.28        3.53      0.84 o 
  -6   4   7       35.59       37.71      1.78 o 
  -5   4   7       88.01       89.69      3.06 o 
  -4   4   7       50.90       53.18      2.15 o 
  -3   4   7      564.37      570.12      9.86 o 
  -2   4   7        9.39        7.71      1.12 o 
  -1   4   7      355.05      351.83      4.85 o 
   0   4   7        4.76        5.40      0.45 o 
   1   4   7      223.59      194.47      3.28 o 
   2   4   7        4.06        4.93      0.49 o 
   3   4   7       35.29       33.59      0.90 o 
   4   4   7       27.79       28.27      1.12 o 
   5   4   7       12.97       13.81      1.07 o 
   6   4   7        1.68        0.76      0.69 o 
   7   4   7      132.18      135.23      4.01 o 
  -5   5   7        0.40        1.88      0.92 o 
  -4   5   7      618.48      618.42     11.11 o 
  -3   5   7      162.56      174.14      4.07 o 
  -2   5   7        7.00        8.09      1.25 o 
  -1   5   7       18.14       19.20      0.56 o 
   0   5   7       52.23       46.28      1.15 o 
   1   5   7        0.21       -0.01      0.25 o 
   2   5   7       74.21       74.08      1.17 o 
   3   5   7       38.49       43.97      1.29 o 
   4   5   7      111.81      117.31      1.98 o 
   5   5   7        7.92       10.23      1.17 o 
   6   5   7       92.99       92.24      2.95 o 
   7   5   7       44.25       47.96      2.41 o 
  -5   6   7      123.63      124.60      3.91 o 
  -4   6   7        7.23        8.57      1.20 o 
  -3   6   7       44.14       48.05      2.89 o 
  -2   6   7       28.16       30.33      2.14 o 
  -1   6   7       80.40       80.48      1.45 o 
   0   6   7       10.94       11.66      0.58 o 
   1   6   7       88.01       86.71      1.55 o 
   2   6   7        0.09       -0.06      0.58 o 
   3   6   7       97.75       98.00      1.57 o 
   4   6   7       66.82       61.00      1.41 o 
   5   6   7       40.94       40.73      1.86 o 
   6   6   7        2.36        1.29      1.60 o 
  -4   7   7        1.27        1.36      0.91 o 
  -3   7   7      168.51      175.98      4.00 o 
  -2   7   7      187.44      196.43      3.28 o 
  -1   7   7        0.17        0.11      0.39 o 
   0   7   7       14.99       17.31      0.76 o 
   1   7   7       52.40       51.81      1.25 o 
   2   7   7       36.64       36.51      1.13 o 
   3   7   7       69.38       66.52      1.33 o 
   4   7   7       36.96       36.00      1.15 o 
   5   7   7      131.78      129.22      2.88 o 
   6   7   7       20.76       20.90      1.68 o 
  -3   8   7       81.45       85.18      2.98 o 
  -2   8   7       33.61       33.50      1.34 o 
  -1   8   7       27.72       28.84      1.07 o 
   0   8   7        4.02        4.69      0.52 o 
   1   8   7        5.66        6.36      0.62 o 
   2   8   7      181.45      174.29      2.77 o 
   3   8   7      342.73      337.24      4.52 o 
   4   8   7      113.97      111.14      2.19 o 
   5   8   7       41.99       41.98      1.66 o 
  -2   9   7        8.20        7.67      1.54 o 
  -1   9   7        0.26       -0.26      0.65 o 
   0   9   7        0.73        0.02      0.48 o 
   1   9   7        7.11        8.42      0.91 o 
   2   9   7      131.00      126.44      2.66 o 
   3   9   7        0.51        1.90      0.72 o 
   4   9   7       39.78       36.11      2.47 o 
  -2  -8   8       45.36       45.79      3.60 o 
  -1  -8   8        4.87        6.07      1.29 o 
   0  -8   8        0.02        0.28      1.00 o 
   1  -8   8       16.36       17.98      1.50 o 
  -4  -7   8       84.92       94.82      2.51 o 
  -3  -7   8       65.83       58.87      3.31 o 
  -2  -7   8       73.27       69.66      2.65 o 
  -1  -7   8        0.45        0.22      0.81 o 
   0  -7   8      105.46      101.19      6.48 o 
   1  -7   8       17.20       15.30      1.41 o 
   2  -7   8      105.17      107.96      3.23 o 
   3  -7   8       17.24       20.13      1.47 o 
  -5  -6   8       70.64       73.36      3.21 o 
  -4  -6   8       34.09       28.39      2.03 o 
  -3  -6   8       71.40       70.10      2.14 o 
  -2  -6   8        4.44        3.40      0.87 o 
  -1  -6   8       52.00       57.29      3.32 o 
   0  -6   8       11.60        8.99      0.98 o 
   1  -6   8        1.55        2.65      0.69 o 
   2  -6   8       37.16       35.86      1.42 o 
   3  -6   8       69.10       69.74      1.72 o 
   4  -6   8       67.00       64.94      1.92 o 
  -5  -5   8        5.34        5.57      0.87 o 
  -4  -5   8      110.18      110.63      1.82 o 
  -3  -5   8        4.62        3.24      0.51 o 
  -2  -5   8        5.20        7.77      0.83 o 
  -1  -5   8        3.60        1.62      0.68 o 
   0  -5   8       87.01       82.30      2.20 o 
   1  -5   8       89.00       82.17      1.90 o 
   2  -5   8       83.70       82.38      1.95 o 
   3  -5   8       18.86       17.98      0.98 o 
   4  -5   8       39.89       41.57      1.52 o 
   5  -5   8       11.40       12.61      0.88 o 
  -6  -4   8        4.21        3.58      0.72 o 
  -5  -4   8      178.79      170.37      4.50 o 
  -4  -4   8       24.39       21.04      1.06 o 
  -3  -4   8      107.99      116.25      1.66 o 
  -2  -4   8        0.03        0.35      0.36 o 
  -1  -4   8       35.94       36.88      1.39 o 
   0  -4   8        1.44        3.14      0.51 o 
   1  -4   8      127.26      122.84      2.02 o 
   2  -4   8       58.67       58.81      1.42 o 
   3  -4   8        4.07        3.91      0.78 o 
   4  -4   8       62.93       62.11      2.24 o 
   5  -4   8        0.17        0.57      0.57 o 
   6  -4   8        6.99        9.75      0.92 o 
  -6  -3   8      136.68      125.62      2.40 o 
  -5  -3   8        5.97        4.58      0.81 o 
  -4  -3   8       93.46       99.38      1.92 o 
  -3  -3   8       61.87       43.15      1.14 o 
  -2  -3   8      489.58      453.29      4.21 o 
  -1  -3   8      548.39      505.70      4.59 o 
   0  -3   8      180.60      172.89      1.80 o 
   1  -3   8       45.76       50.50      1.22 o 
   2  -3   8       93.11       88.53      1.65 o 
   3  -3   8       49.08       52.34      1.20 o 
   4  -3   8       73.91       73.08      1.64 o 
   5  -3   8        0.06        0.79      0.53 o 
   6  -3   8      235.64      250.43      3.70 o 
  -6  -2   8        2.42        2.45      0.57 o 
  -5  -2   8        3.71        1.88      0.66 o 
  -4  -2   8      123.17      119.39      2.02 o 
  -3  -2   8      253.04      206.66      2.81 o 
  -2  -2   8        0.04        0.27      0.28 o 
  -1  -2   8       64.74       68.43      1.16 o 
   0  -2   8      380.50      355.86      2.96 o 
   1  -2   8       20.57       24.46      0.72 o 
   2  -2   8       13.62       14.48      0.62 o 
   3  -2   8        1.66        2.11      0.49 o 
   4  -2   8        2.80        3.01      0.49 o 
   5  -2   8      367.96      378.08      4.73 o 
   6  -2   8        6.47        1.95      0.63 o 
  -6  -1   8       74.85       77.22      1.60 o 
  -5  -1   8      257.26      234.43      3.13 o 
  -4  -1   8      530.24      466.21      5.24 o 
  -3  -1   8      172.10      163.36      2.27 o 
  -2  -1   8      375.86      364.46      4.13 o 
  -1  -1   8      477.68      427.58      3.76 o 
   0  -1   8        4.85        4.70      0.32 o 
   1  -1   8      210.08      203.58      1.90 o 
   2  -1   8       31.34       32.06      0.69 o 
   3  -1   8      281.75      281.14      2.90 o 
   4  -1   8      149.68      155.87      2.14 o 
   5  -1   8      531.24      529.58      6.10 o 
   6  -1   8        0.08        0.62      0.64 o 
   7  -1   8       42.36       44.43      1.77 o 
  -6   0   8       36.67       38.54      1.54 o 
  -5   0   8       11.39       10.60      0.76 o 
  -4   0   8       74.56       77.05      1.53 o 
  -3   0   8        7.03        6.66      0.46 o 
  -2   0   8      220.64      208.37      3.20 o 
  -1   0   8       43.64       41.21      0.84 o 
   0   0   8      523.97      568.83      4.51 o 
   1   0   8       28.84       33.94      0.68 o 
   2   0   8      262.75      257.02      2.19 o 
   3   0   8       15.16       17.40      0.61 o 
   4   0   8     1521.99     1525.31     13.57 o 
   5   0   8       20.48       21.42      1.13 o 
   6   0   8      193.01      194.49      3.50 o 
   7   0   8        2.26        2.75      0.80 o 
  -6   1   8       17.66       23.03      1.14 o 
  -5   1   8      128.36      126.23      2.53 o 
  -4   1   8        0.76        1.65      0.46 o 
  -3   1   8      227.24      220.83      2.88 o 
  -2   1   8       46.15       48.83      1.17 o 
  -1   1   8      174.04      183.18      2.36 o 
   0   1   8       61.98       62.46      1.91 o 
   1   1   8      222.50      261.89      2.57 o 
   2   1   8      154.09      155.98      1.66 o 
   3   1   8      525.12      503.19      4.34 o 
   4   1   8      136.11      134.36      2.16 o 
   5   1   8        0.42        1.12      0.49 o 
   6   1   8        1.07        1.53      0.75 o 
   7   1   8       21.33       21.05      1.35 o 
  -6   2   8       14.63       16.88      1.41 o 
  -5   2   8       17.62       18.22      1.25 o 
  -4   2   8        8.35        9.08      0.83 o 
  -3   2   8        0.72        0.63      0.25 o 
  -2   2   8       70.22       73.58      1.22 o 
  -1   2   8      147.90      137.33      1.52 o 
   0   2   8        5.86       13.94      0.53 o 
   1   2   8      563.56      553.29      5.64 o 
   2   2   8      491.73      488.93      4.86 o 
   3   2   8      414.66      396.67      3.56 o 
   4   2   8        4.90        5.86      0.66 o 
   5   2   8       97.22       97.23      2.11 o 
   6   2   8       17.96       17.42      1.26 o 
   7   2   8        2.57        1.34      0.89 o 
  -6   3   8      115.75      116.34      3.21 o 
  -5   3   8      175.00      196.89      6.79 o 
  -4   3   8        5.80        6.41      0.64 o 
  -3   3   8      296.34      309.16      5.81 o 
  -2   3   8       48.23       47.05      0.98 o 
  -1   3   8       56.20       44.72      0.61 o 
   0   3   8       94.71      104.38      1.53 o 
   1   3   8      240.10      236.74      2.79 o 
   2   3   8        1.89        1.43      0.30 o 
   3   3   8        0.85        1.46      0.37 o 
   4   3   8        3.91        2.00      0.63 o 
   5   3   8       50.88       50.23      1.76 o 
   6   3   8       24.54       26.01      1.52 o 
   7   3   8       90.27       91.09      2.74 o 
  -6   4   8       26.52       27.35      1.73 o 
  -5   4   8       11.98       12.26      3.33 o 
  -4   4   8       16.41       17.33      1.41 o 
  -3   4   8       71.29       76.60      2.37 o 
  -2   4   8       28.89       28.27      0.73 o 
  -1   4   8       88.96       84.82      1.38 o 
   1   4   8      219.91      211.00      3.11 o 
   2   4   8       11.25       12.03      0.52 o 
   3   4   8       96.88       91.64      1.73 o 
   4   4   8       40.43       41.01      1.15 o 
   5   4   8      100.46       96.11      9.08 o 
   6   4   8      187.71      182.79      4.35 o 
   7   4   8       19.90       21.27      1.56 o 
  -4   5   8       22.44       24.77      2.71 o 
  -3   5   8        0.08        0.82      0.60 o 
  -2   5   8       61.98       57.92      5.04 o 
  -1   5   8      711.72      753.87      7.57 o 
   0   5   8       23.48       20.97      0.80 o 
   1   5   8       63.83       58.86      1.18 o 
   2   5   8       72.87       71.47      1.43 o 
   3   5   8       47.74       47.29      1.06 o 
   4   5   8       65.92       63.66      1.67 o 
   5   5   8       96.03       78.34      4.13 o 
   6   5   8        5.44        3.99      2.20 o 
  -3   6   8        0.09        0.77      0.92 o 
  -2   6   8        4.23        3.07      0.87 o 
  -1   6   8       77.83       75.33      1.87 o 
   0   6   8      285.94      293.53      3.43 o 
   1   6   8      252.74      251.15      3.19 o 
   2   6   8       10.26       10.59      0.69 o 
   3   6   8      110.02      109.83      1.67 o 
   4   6   8        2.49        1.58      0.53 o 
   5   6   8      140.98      128.48      3.98 o 
   6   6   8        5.48        5.65      1.40 o 
  -3   7   8        8.85        7.39      1.17 o 
  -2   7   8      346.62      356.37      9.56 o 
  -1   7   8       16.41       16.38      0.87 o 
   0   7   8      240.05      244.73      3.40 o 
   1   7   8       18.61       18.32      1.05 o 
   2   7   8       96.47       96.85      2.11 o 
   3   7   8        2.13        1.87      0.62 o 
   4   7   8       73.85       73.99      1.74 o 
   5   7   8       29.85       24.52      1.66 o 
  -3   8   8       11.27       11.89      1.35 o 
  -2   8   8        7.31        9.82      1.04 o 
  -1   8   8       22.18       20.92      1.08 o 
   0   8   8        1.87        1.26      0.43 o 
   1   8   8       57.01       57.67      1.56 o 
   2   8   8        1.75        1.55      0.60 o 
   3   8   8       49.32       49.19      1.67 o 
   4   8   8       78.30       81.01      2.52 o 
   5   8   8      130.05      139.04      3.51 o 
  -2   9   8       13.45       10.75      1.72 o 
  -1   9   8       63.31       66.59      1.85 o 
   0   9   8      115.31      115.52      2.11 o 
   1   9   8       12.38       12.68      1.22 o 
   2   9   8       14.13       16.14      1.12 o 
   3   9   8        1.35        1.81      0.71 o 
  -3  -7   9        6.35        3.67      1.61 o 
  -2  -7   9       54.67       56.49      2.33 o 
  -1  -7   9       14.24       13.46      2.22 o 
   0  -7   9      100.85       99.24      3.41 o 
   1  -7   9        1.23        0.05      0.74 o 
   2  -7   9        3.47        3.57      0.84 o 
  -4  -6   9       33.39       34.89      1.66 o 
  -3  -6   9       44.62       49.47      1.59 o 
  -2  -6   9       48.17       45.71      1.67 o 
  -1  -6   9       35.85       41.07      2.92 o 
   0  -6   9        4.63        6.36      1.05 o 
   1  -6   9       50.56       47.34      1.86 o 
   2  -6   9       89.74       87.81      2.18 o 
   3  -6   9        4.31        4.17      0.74 o 
   4  -6   9       22.21       22.83      1.63 o 
  -5  -5   9       32.41       35.67      1.71 o 
  -4  -5   9       23.79       26.62      1.13 o 
  -3  -5   9       22.40       25.12      1.08 o 
  -2  -5   9      158.04      159.24      3.69 o 
  -1  -5   9       45.09       44.47      1.55 o 
   0  -5   9       19.12       18.66      2.04 o 
   1  -5   9      177.86      178.77      2.81 o 
   2  -5   9      117.70      123.61      2.23 o 
   3  -5   9       12.35       14.20      1.81 o 
   4  -5   9       26.36       27.18      1.42 o 
   5  -5   9        0.09        0.31      0.58 o 
  -5  -4   9       98.58       97.91      2.13 o 
  -4  -4   9        3.55        1.55      0.56 o 
  -3  -4   9      626.24      616.52      5.65 o 
  -2  -4   9      183.52      174.54      2.16 o 
  -1  -4   9      191.65      189.24      2.41 o 
   0  -4   9      690.07      685.09      8.11 o 
   1  -4   9      632.46      604.18      6.55 o 
   2  -4   9      107.85      102.49      1.92 o 
   3  -4   9       86.92       83.72      1.76 o 
   4  -4   9        5.20        7.01      0.85 o 
   5  -4   9        4.14        5.47      0.79 o 
  -6  -3   9       21.08       18.24      1.08 o 
  -5  -3   9       17.55       14.16      0.92 o 
  -4  -3   9       36.53       32.74      1.16 o 
  -3  -3   9       22.92       23.09      1.01 o 
  -2  -3   9      169.86      168.80      2.22 o 
  -1  -3   9      113.41      115.07      1.57 o 
   0  -3   9      808.59      762.55      6.33 o 
   1  -3   9      118.11      130.41      1.89 o 
   2  -3   9      171.03      175.54      2.53 o 
   3  -3   9       12.28       10.52      0.87 o 
   4  -3   9       42.72       43.03      1.48 o 
   5  -3   9        0.85        0.74      0.56 o 
   6  -3   9       20.61       22.76      1.23 o 
  -6  -2   9        0.53        1.73      0.56 o 
  -5  -2   9       87.48       80.50      1.71 o 
  -4  -2   9      236.19      215.09      3.04 o 
  -3  -2   9       31.48       35.74      1.54 o 
  -2  -2   9      995.29      967.87      8.84 o 
  -1  -2   9     2278.02     2164.00     17.25 o 
   0  -2   9      218.52      205.52      2.09 o 
   1  -2   9      391.77      373.63      3.21 o 
   2  -2   9        0.12        1.51      0.53 o 
   3  -2   9        3.28        3.08      0.56 o 
   4  -2   9        0.01       -0.19      0.39 o 
   5  -2   9        6.45        6.87      0.74 o 
   6  -2   9       20.54       21.84      1.18 o 
  -6  -1   9       76.08       73.58      1.56 o 
  -5  -1   9       51.39       51.17      1.27 o 
  -4  -1   9       59.10       63.55      1.36 o 
  -3  -1   9        1.02        0.28      0.34 o 
  -2  -1   9      201.38      192.17      2.54 o 
  -1  -1   9       64.51       57.97      0.91 o 
   0  -1   9       15.54       15.80      0.56 o 
   1  -1   9      322.41      318.05      2.94 o 
   2  -1   9        1.42        0.72      0.27 o 
   3  -1   9      574.26      568.36      5.18 o 
   4  -1   9       90.24       84.74      1.52 o 
   5  -1   9      127.47      133.12      2.34 o 
   6  -1   9       11.03       13.04      1.34 o 
  -6   0   9       61.53       63.17      2.39 o 
  -5   0   9        5.31        6.65      0.58 o 
  -4   0   9       20.96       12.92      0.64 o 
  -3   0   9        9.29        4.81      0.44 o 
  -2   0   9      377.58      350.38      5.18 o 
  -1   0   9       18.40       20.86      0.66 o 
   0   0   9      443.19      447.52      3.90 o 
   1   0   9      412.57      405.44      4.12 o 
   2   0   9       48.23       41.91      0.78 o 
   3   0   9      725.37      700.67      5.79 o 
   4   0   9      543.47      552.78      6.05 o 
   5   0   9        6.20        6.36      0.76 o 
   6   0   9        8.23        9.43      0.94 o 
   7   0   9       19.76       16.78      1.43 o 
  -6   1   9        0.27        0.61      0.58 o 
  -5   1   9        3.65        1.62      0.65 o 
  -4   1   9       12.57       18.29      0.93 o 
  -3   1   9      175.66      152.19      1.73 o 
  -1   1   9       87.31       41.60      2.02 o 
   0   1   9       10.06       11.56      0.77 o 
   1   1   9        0.89        0.25      0.28 o 
   2   1   9       29.74       30.31      0.70 o 
   3   1   9      180.65      173.67      1.95 o 
   4   1   9      247.40      244.79      3.25 o 
   5   1   9      223.34      225.71      3.54 o 
   6   1   9       27.27       29.43      1.40 o 
   7   1   9        5.55        2.07      0.92 o 
  -6   2   9       28.90       32.53      2.28 o 
  -5   2   9       37.30       37.07      1.74 o 
  -4   2   9      207.12      195.43      3.14 o 
  -3   2   9        7.74        3.97      0.38 o 
  -2   2   9      258.19      266.84      2.95 o 
  -1   2   9        0.76        0.12      0.20 o 
   0   2   9      493.27      440.85     19.23 o 
   1   2   9       86.10       87.23      1.34 o 
   2   2   9      594.43      602.18      7.35 o 
   3   2   9      553.92      551.74      4.75 o 
   4   2   9      572.82      570.12      6.24 o 
   5   2   9       90.61       88.82      2.04 o 
   6   2   9        2.32        2.56      0.97 o 
   7   2   9        4.17        3.44      1.10 o 
  -6   3   9        5.37        4.11      1.11 o 
  -5   3   9      127.09      131.37      4.11 o 
  -4   3   9        2.04        1.92      0.67 o 
  -3   3   9       66.59       64.59      2.23 o 
  -2   3   9        5.75        4.35      0.39 o 
  -1   3   9       88.67       84.45      1.47 o 
   0   3   9        4.34        3.81      0.96 o 
   1   3   9      330.01      345.80      4.49 o 
   2   3   9      444.53      429.42      4.72 o 
   3   3   9      215.00      201.89      2.75 o 
   4   3   9       62.67       60.83      1.54 o 
   5   3   9        4.69        5.52      0.98 o 
   6   3   9       39.85       43.06      3.10 o 
   7   3   9       58.15       62.17      2.75 o 
  -2   4   9      168.35      163.35      4.52 o 
  -1   4   9       21.53       20.82      0.65 o 
   0   4   9      523.40      484.62     23.57 o 
   1   4   9        2.42        2.36      0.56 o 
   2   4   9      506.95      483.97      5.22 o 
   3   4   9      432.58      431.67      4.92 o 
   4   4   9       77.83       75.92      2.06 o 
   5   4   9        0.07       -0.24      1.01 o 
   6   4   9        5.02        6.97      1.61 o 
   7   4   9        2.11        0.82      1.37 o 
  -2   5   9       10.67        9.75      1.04 o 
  -1   5   9       12.01        9.98      0.62 o 
   0   5   9       97.98       98.96      1.70 o 
   1   5   9       99.60       93.40      1.88 o 
   2   5   9      488.74      470.90      6.09 o 
   3   5   9        2.55        2.90      0.76 o 
   4   5   9       22.69       22.27      1.28 o 
   5   5   9        2.36        3.21      1.17 o 
   6   5   9       80.11       72.29      3.40 o 
  -2   6   9       31.24       32.97      1.86 o 
  -1   6   9      127.33      128.50      2.27 o 
   0   6   9       26.37       24.45      0.85 o 
   1   6   9      285.63      285.80      4.01 o 
   2   6   9        4.19        4.91      0.65 o 
   3   6   9        7.17        7.82      0.56 o 
   4   6   9       14.32       16.76      0.97 o 
   5   6   9       10.10       10.05      1.17 o 
   6   6   9        0.98       -0.27      1.06 o 
  -3   7   9       79.71       80.63      3.08 o 
  -2   7   9       14.62       13.13      0.94 o 
  -1   7   9        4.48        3.60      0.57 o 
   0   7   9       44.70       45.56      1.19 o 
   1   7   9        0.11       -0.34      0.44 o 
   2   7   9        0.22       -0.95      0.48 o 
   3   7   9        0.11       -0.52      0.52 o 
   4   7   9       21.07       22.68      1.26 o 
   5   7   9        1.47        1.44      0.76 o 
  -3   8   9       18.59       15.20      1.10 o 
  -2   8   9       13.43       14.34      1.18 o 
  -1   8   9       52.61       55.51      1.56 o 
   0   8   9        6.53        5.83      0.57 o 
   1   8   9        0.18        0.22      0.51 o 
   2   8   9        2.07        1.83      1.01 o 
   3   8   9       18.49       20.90      1.54 o 
   4   8   9       31.52       27.92      1.72 o 
  -1   9   9        4.88        5.04      0.88 o 
   0   9   9        2.18        3.87      0.85 o 
   1   9   9       16.03       15.77      1.01 o 
   2   9   9        2.67        3.01      0.75 o 
   3   9   9       10.33        7.50      0.97 o 
  -2  -7  10        3.08        3.47      0.91 o 
  -1  -7  10      120.79      130.64      3.89 o 
   0  -7  10        0.18        1.82      1.22 o 
   1  -7  10       14.28       15.55      1.42 o 
   2  -7  10       26.76       28.70      1.83 o 
  -4  -6  10      389.35      433.08      6.63 o 
  -3  -6  10        0.15        1.09      0.65 o 
  -2  -6  10      106.46      109.32      2.57 o 
  -1  -6  10        0.55        1.24      1.43 o 
   0  -6  10        7.60        8.91      1.48 o 
   1  -6  10        8.57        6.45      0.99 o 
   2  -6  10       30.34       32.12      1.78 o 
   3  -6  10        1.30        1.53      0.67 o 
  -4  -5  10       23.10       28.82      1.50 o 
  -3  -5  10      126.40      129.13      2.22 o 
  -2  -5  10       72.37       73.09      2.62 o 
  -1  -5  10       48.02       50.71      1.66 o 
   0  -5  10      140.45      130.40      4.19 o 
   1  -5  10       75.05       71.08      2.13 o 
   2  -5  10       60.22       61.27      2.29 o 
   3  -5  10      129.35      128.03      2.38 o 
   4  -5  10       58.83       52.64      1.80 o 
  -5  -4  10       99.91      105.11      2.74 o 
  -4  -4  10       25.34       23.26      1.17 o 
  -3  -4  10      100.63       98.65      1.69 o 
  -2  -4  10       65.84       68.76      1.29 o 
  -1  -4  10       69.98       73.61      1.54 o 
   0  -4  10       29.71       23.48      3.04 o 
   1  -4  10        0.19        1.78      0.64 o 
   2  -4  10        0.12       -0.66      0.63 o 
   3  -4  10      133.13      124.66      2.27 o 
   4  -4  10       50.65       48.21      2.15 o 
   5  -4  10       32.97       30.47      1.57 o 
  -5  -3  10       52.64       53.15      1.53 o 
  -4  -3  10      188.27      185.56      2.90 o 
  -3  -3  10       14.59       17.21      0.92 o 
  -2  -3  10       27.95       30.32      0.84 o 
  -1  -3  10       37.57       40.10      0.94 o 
   0  -3  10       33.65       27.06      0.91 o 
   1  -3  10      126.08      103.65      1.86 o 
   2  -3  10      333.43      312.90      3.88 o 
   3  -3  10       14.05       13.24      0.79 o 
   4  -3  10       63.41       66.92      2.26 o 
   5  -3  10       53.45       55.44      1.61 o 
  -6  -2  10       44.56       47.03      1.53 o 
  -5  -2  10       62.15       53.90      1.43 o 
  -4  -2  10        0.10        0.15      0.42 o 
  -3  -2  10       80.83       87.46      1.70 o 
  -2  -2  10       23.93       27.81      0.96 o 
  -1  -2  10       25.55       26.38      0.73 o 
   0  -2  10       30.91       34.21      0.93 o 
   1  -2  10      268.01      253.51      2.75 o 
   2  -2  10        4.23        3.38      0.52 o 
   3  -2  10        8.80       11.17      1.45 o 
   4  -2  10       40.10       40.95      1.09 o 
   5  -2  10       26.15       24.87      1.18 o 
   6  -2  10       46.97       50.72      1.62 o 
  -6  -1  10       61.63       61.50      1.65 o 
  -5  -1  10        0.36        0.84      0.47 o 
  -4  -1  10       90.39       99.95      1.79 o 
  -3  -1  10       42.54       37.00      1.27 o 
  -2  -1  10      145.42      143.22      2.12 o 
  -1  -1  10     1453.05     1385.10     12.26 o 
   0  -1  10       22.39       24.16      0.78 o 
   1  -1  10        4.02        5.98      0.53 o 
   2  -1  10       35.98       38.28      0.87 o 
   3  -1  10       58.38       62.65      1.18 o 
   4  -1  10      185.01      191.04      2.53 o 
   5  -1  10        0.36        0.84      0.50 o 
   6  -1  10      150.70      167.39     10.10 o 
  -6   0  10        4.92        4.92      0.77 o 
  -5   0  10       13.02       15.48      1.09 o 
  -4   0  10       24.42       22.77      1.20 o 
  -3   0  10      130.46      120.41      2.04 o 
  -2   0  10      240.05      224.26      4.15 o 
  -1   0  10       25.04       27.33      0.97 o 
   0   0  10      536.01      505.83      4.80 o 
   1   0  10       64.04       64.50      1.55 o 
   2   0  10       62.50       65.42      1.05 o 
   3   0  10        3.62        3.69      0.55 o 
   4   0  10        0.95        0.94      0.54 o 
   5   0  10       78.63       79.88      2.32 o 
   6   0  10       17.97       19.91      1.86 o 
  -6   1  10       73.06       64.98      2.05 o 
  -5   1  10       92.53       85.87      1.89 o 
  -4   1  10      445.45      415.13      5.95 o 
  -3   1  10        9.03        9.29      0.53 o 
  -2   1  10      926.36      894.87     10.71 o 
   0   1  10      399.81      373.36      4.78 o 
   1   1  10       58.03       56.11      1.14 o 
   2   1  10        4.80        3.18      0.53 o 
   3   1  10      117.93      121.33      1.85 o 
   4   1  10      150.21      145.86      3.02 o 
   5   1  10      324.47      308.82      5.17 o 
   6   1  10       79.76       82.17      2.48 o 
   7   1  10       86.87       90.64      7.86 o 
  -6   2  10       16.55       18.31      1.92 o 
  -5   2  10       26.75       29.81      2.01 o 
  -4   2  10       24.04       28.39      1.11 o 
  -3   2  10      104.28      103.02      1.84 o 
  -2   2  10      194.72      192.03      2.52 o 
  -1   2  10        0.68        0.32      0.27 o 
   0   2  10       60.66       65.30      1.63 o 
   1   2  10        1.29        1.46      0.33 o 
   2   2  10       95.21       90.28      1.58 o 
   3   2  10       86.38       82.90      1.61 o 
   4   2  10     1029.78     1000.66     15.65 o 
   5   2  10      193.06      203.67      7.27 o 
   6   2  10      141.99      151.50      4.05 o 
   7   2  10       10.85       10.78      1.53 o 
  -5   3  10       71.52       69.61      2.83 o 
  -4   3  10        9.39        9.00      1.08 o 
  -3   3  10      275.36      263.38      6.97 o 
  -2   3  10        0.39        0.76      0.28 o 
  -1   3  10      152.71      144.66      1.81 o 
   0   3  10        7.14        7.62      0.65 o 
   1   3  10        0.19       -0.08      0.36 o 
   2   3  10       27.92       31.76      0.92 o 
   3   3  10      575.98      570.24      6.25 o 
   4   3  10        2.02        3.33      0.82 o 
   5   3  10       11.31       15.13      1.80 o 
   6   3  10       28.28       36.98      2.71 o 
   7   3  10       12.39       14.64      1.65 o 
  -3   4  10        1.17        0.66      0.59 o 
  -2   4  10       11.12       10.96      1.14 o 
  -1   4  10       17.84       18.82      0.79 o 
   0   4  10        0.31        0.72      0.56 o 
   1   4  10      145.17      146.73      2.82 o 
   2   4  10      315.66      309.80      4.38 o 
   3   4  10      259.39      256.05      3.59 o 
   4   4  10       24.28       26.09      1.35 o 
   5   4  10      238.45      225.46      6.34 o 
   6   4  10       90.89       80.00      3.69 o 
  -2   5  10       11.45       11.14      1.18 o 
  -1   5  10       19.73       18.62      0.79 o 
   0   5  10        9.36       10.26      0.62 o 
   1   5  10       61.60       58.71      1.44 o 
   2   5  10        6.64        8.06      0.74 o 
   3   5  10       13.11       14.89      0.76 o 
   4   5  10       10.90       11.75      0.86 o 
   5   5  10       67.26       55.50      2.77 o 
   6   5  10        2.75        4.62      1.46 o 
  -2   6  10        0.07       -0.72      0.72 o 
  -1   6  10        1.45        1.28      0.46 o 
   0   6  10       55.46       57.21      1.28 o 
   1   6  10        7.30        6.83      0.64 o 
   2   6  10        7.82        6.16      0.89 o 
   3   6  10       19.76       19.90      1.17 o 
   4   6  10        4.30        3.24      0.61 o 
   5   6  10       23.55       19.08      2.16 o 
   6   6  10       57.10       52.98      2.88 o 
  -3   7  10        0.24        0.15      0.86 o 
  -2   7  10        0.30       -0.55      0.56 o 
  -1   7  10      229.80      232.83      4.90 o 
   0   7  10        4.13        3.13      0.46 o 
   1   7  10       53.18       54.42      1.48 o 
   2   7  10       32.47       31.09      1.31 o 
   3   7  10       31.71       33.95      1.47 o 
   4   7  10       28.33       28.75      1.12 o 
   5   7  10       75.71       70.22      3.17 o 
  -2   8  10        6.59        5.64      0.98 o 
  -1   8  10       47.57       51.55      1.51 o 
   0   8  10       12.87       12.36      1.36 o 
   1   8  10      187.46      186.06      3.13 o 
   2   8  10        0.15       -0.88      0.54 o 
   3   8  10       34.55       33.39      1.57 o 
   4   8  10        7.01        6.04      2.46 o 
  -1   9  10        8.81       10.37      1.14 o 
   0   9  10      141.72      139.80      5.27 o 
   1   9  10       12.19       11.23      0.91 o 
   2   9  10       28.60       32.29      1.59 o 
   3   9  10        4.49        3.63      0.95 o 
  -1  -7  11       44.32       50.26      2.57 o 
   0  -7  11       17.09       17.54      4.12 o 
  -3  -6  11        0.47        0.86      0.90 o 
  -2  -6  11      141.71      149.37      3.12 o 
  -1  -6  11        4.66        5.12      1.24 o 
   0  -6  11       94.34       95.35      3.17 o 
   1  -6  11        1.16        2.21      0.85 o 
   2  -6  11       76.39       86.82      2.60 o 
   3  -6  11       36.85       40.68      2.21 o 
  -4  -5  11       45.34       53.24      2.76 o 
  -3  -5  11        4.00        3.34      0.67 o 
  -2  -5  11       23.23       28.90      1.50 o 
  -1  -5  11       24.86       21.91      1.60 o 
   0  -5  11       87.93       90.68      2.85 o 
   1  -5  11       16.28       15.41      1.33 o 
   2  -5  11       11.25        9.62      1.55 o 
   3  -5  11        7.02        9.29      1.02 o 
   4  -5  11      104.83      111.23      3.33 o 
  -5  -4  11       29.82       39.12      1.70 o 
  -4  -4  11        8.19        5.30      0.82 o 
  -3  -4  11      122.99      125.79      2.11 o 
  -2  -4  11      103.10      101.67      2.44 o 
  -1  -4  11      105.50      106.50      1.92 o 
   0  -4  11       48.71       51.96      2.04 o 
   1  -4  11        6.34        6.10      1.02 o 
   2  -4  11       42.89       42.88      1.70 o 
   3  -4  11        3.16        5.62      0.73 o 
   4  -4  11       75.41       85.35      2.59 o 
   5  -4  11        6.23        3.43      0.90 o 
  -5  -3  11       88.74       96.18      2.33 o 
  -4  -3  11       28.91       33.33      1.41 o 
  -3  -3  11       32.05       30.78      1.45 o 
  -2  -3  11       97.06       98.74      1.80 o 
  -1  -3  11       13.61       13.60      0.72 o 
   0  -3  11        1.19        0.90      0.53 o 
   1  -3  11       33.51       40.19      2.73 o 
   2  -3  11       39.01       38.75      1.96 o 
   3  -3  11       25.72       27.49      1.36 o 
   4  -3  11       32.97       32.16      1.36 o 
   5  -3  11        4.35        6.78      1.12 o 
  -5  -2  11       50.59       48.04      1.53 o 
  -4  -2  11       28.32       23.48      1.18 o 
  -3  -2  11      248.98      245.44      3.81 o 
  -2  -2  11      115.44      111.39      2.25 o 
  -1  -2  11       63.00       61.49      1.20 o 
   0  -2  11      684.38      680.52      7.28 o 
   1  -2  11      314.14      287.83      4.04 o 
   2  -2  11      473.42      438.12      7.86 o 
   3  -2  11       77.10       74.82      2.18 o 
   4  -2  11       46.21       47.31      1.45 o 
   5  -2  11       16.15       18.06      1.58 o 
   6  -2  11        8.96        7.90      1.20 o 
  -6  -1  11       39.06       43.63      1.77 o 
  -5  -1  11       13.89       10.01      0.79 o 
  -4  -1  11       32.03       30.90      1.13 o 
  -3  -1  11        2.98        3.25      0.55 o 
  -2  -1  11       60.05       55.77      1.67 o 
  -1  -1  11        2.88        2.93      0.54 o 
   0  -1  11      474.61      448.28      5.02 o 
   1  -1  11       12.39        5.50      0.58 o 
   2  -1  11       76.62       79.39      2.10 o 
   3  -1  11       31.45       25.04      1.77 o 
   4  -1  11       20.86       25.48      1.51 o 
   5  -1  11       17.26       20.02      1.43 o 
   6  -1  11        9.39       11.77      2.17 o 
  -6   0  11        0.33        0.40      0.63 o 
  -5   0  11       98.56       95.99      2.28 o 
  -4   0  11      105.89       96.99      1.84 o 
  -3   0  11      160.14      160.89      2.57 o 
  -2   0  11      351.44      342.78      4.56 o 
  -1   0  11     2375.23     2305.02     25.25 o 
   0   0  11       20.17       17.48      0.82 o 
   1   0  11      687.22      634.11      6.73 o 
   2   0  11       15.34        8.05      0.65 o 
   3   0  11      137.31      123.18      2.69 o 
   4   0  11        1.40        1.88      0.87 o 
   5   0  11        3.09        4.21      1.07 o 
   6   0  11        0.37        0.89      1.01 o 
  -6   1  11       47.25       44.25      1.42 o 
  -5   1  11        7.65        6.66      0.71 o 
  -4   1  11       51.61       49.12      1.40 o 
  -3   1  11       14.15       11.21      0.69 o 
  -2   1  11      152.21      152.10      2.36 o 
  -1   1  11        7.29        4.80      0.53 o 
   0   1  11       31.99       27.45      1.01 o 
   1   1  11       98.59       84.51      1.48 o 
   2   1  11       42.88       49.57      1.21 o 
   3   1  11       89.87       91.07      1.92 o 
   4   1  11       79.11       76.15      3.37 o 
   5   1  11       32.92       33.05      2.01 o 
   6   1  11       49.31       51.41      2.59 o 
  -5   2  11        0.14        0.15      0.57 o 
  -4   2  11        4.99        3.63      0.49 o 
  -3   2  11       74.43       66.92      1.50 o 
  -2   2  11      375.48      354.13      4.36 o 
  -1   2  11       33.35       32.59      0.96 o 
   0   2  11      309.56      294.53      3.99 o 
   1   2  11      224.30      236.58      3.48 o 
   2   2  11       28.43       28.59      1.40 o 
   3   2  11      256.19      252.68      3.33 o 
   4   2  11      214.18      216.77      4.68 o 
   5   2  11        1.08        0.55      1.14 o 
   6   2  11       31.55       33.76      2.14 o 
  -5   3  11       11.54       12.58      1.47 o 
  -4   3  11        0.16       -0.26      0.71 o 
  -3   3  11       70.90       64.38      1.27 o 
  -2   3  11      110.73      103.60      2.68 o 
  -1   3  11       39.26       40.76      1.00 o 
   0   3  11        3.51        3.49      0.61 o 
   1   3  11       32.42       32.96      1.12 o 
   2   3  11       17.71       19.61      0.79 o 
   3   3  11       48.41       45.86      1.22 o 
   4   3  11      140.35      137.50      3.42 o 
   5   3  11      207.21      202.69      6.05 o 
   6   3  11       25.76       31.57      2.69 o 
  -5   4  11       35.11       30.93      1.81 o 
  -4   4  11       26.49       24.59      1.58 o 
  -3   4  11       65.31       62.73      2.53 o 
  -2   4  11       75.27       75.54      1.46 o 
  -1   4  11        0.09       -0.29      0.37 o 
   0   4  11      227.21      224.26      3.18 o 
   1   4  11       49.93       51.55      1.37 o 
   2   4  11      118.83      118.23      2.31 o 
   3   4  11      531.76      527.36      5.90 o 
   4   4  11      173.15      167.40      3.31 o 
   5   4  11       94.24       85.54      3.54 o 
   6   4  11        0.02       -0.85      1.20 o 
  -3   5  11       46.45       48.04      2.11 o 
  -2   5  11        0.28        0.21      0.99 o 
  -1   5  11       58.73       57.03      1.42 o 
   0   5  11       12.61       12.01      0.70 o 
   1   5  11       32.74       36.37      1.17 o 
   2   5  11      563.36      555.49      7.13 o 
   3   5  11       16.07       16.13      0.79 o 
   4   5  11        2.99        3.97      0.64 o 
   5   5  11        0.04       -0.31      0.98 o 
   6   5  11        8.78        6.56      1.51 o 
  -3   6  11       12.20       12.59      1.29 o 
  -2   6  11       67.74       65.12      1.77 o 
  -1   6  11        1.82        1.36      0.48 o 
   0   6  11      171.46      171.40      2.88 o 
   1   6  11       65.70       67.66      1.94 o 
   2   6  11      405.01      407.36      5.62 o 
   3   6  11      160.74      155.23      2.99 o 
   4   6  11      141.97      140.41      2.55 o 
   5   6  11        0.44        0.24      0.75 o 
  -3   7  11       30.03       28.98      1.95 o 
  -2   7  11        5.24        5.58      0.82 o 
  -1   7  11       18.08       20.26      0.98 o 
   0   7  11        4.38        3.09      0.72 o 
   1   7  11      226.60      238.34      3.65 o 
   2   7  11      223.44      219.97      3.65 o 
   3   7  11       29.98       27.21      1.42 o 
   4   7  11        1.01        1.69      0.81 o 
   5   7  11        0.32        0.20      0.72 o 
  -2   8  11       16.99       19.06      1.79 o 
  -1   8  11       32.59       31.72      1.36 o 
   0   8  11       70.77       71.15      2.01 o 
   1   8  11      244.44      250.31      3.86 o 
   2   8  11        0.01       -1.13      0.57 o 
   3   8  11        6.30        7.23      0.93 o 
   4   8  11        3.35        3.84      0.97 o 
   0   9  11       42.33       41.88      1.64 o 
   1   9  11        2.41        1.19      0.95 o 
   2   9  11        4.77        2.10      0.94 o 
  -2  -6  12        0.20        0.48      0.95 o 
  -1  -6  12       11.62       10.70      2.07 o 
   0  -6  12       32.16       26.85      2.79 o 
   1  -6  12       14.04       15.12      2.49 o 
   2  -6  12        5.13        3.28      1.55 o 
  -3  -5  12       75.58       75.95      2.05 o 
  -2  -5  12       28.19       29.61      1.48 o 
  -1  -5  12      165.95      174.68      5.55 o 
   0  -5  12        1.78        0.04      1.48 o 
   1  -5  12       77.12       93.38      4.27 o 
   2  -5  12       37.43       39.96      2.27 o 
   3  -5  12       70.47       77.39      2.52 o 
  -4  -4  12      353.27      380.57      5.81 o 
  -3  -4  12       43.03       47.28      1.71 o 
  -2  -4  12      151.34      162.51      3.75 o 
  -1  -4  12        1.40        0.49      0.61 o 
   0  -4  12       28.01       31.66      2.46 o 
   1  -4  12        3.45        0.13      1.35 o 
   2  -4  12       10.81       11.16      1.39 o 
   3  -4  12       21.57       22.24      2.72 o 
   4  -4  12       23.39       18.98      1.96 o 
  -5  -3  12      258.19      282.71      4.58 o 
  -4  -3  12        1.74        1.82      0.66 o 
  -3  -3  12      184.68      199.00      3.53 o 
  -2  -3  12       26.60       29.36      1.04 o 
  -1  -3  12      128.96      130.17      2.31 o 
   0  -3  12       64.35       60.24      2.53 o 
   1  -3  12       90.62       79.21      3.54 o 
   2  -3  12       12.09       11.74      1.91 o 
   3  -3  12      205.53      199.67      3.93 o 
   4  -3  12       31.86       26.46      2.03 o 
   5  -3  12        0.72        1.21      1.13 o 
  -5  -2  12      128.18      136.61      2.72 o 
  -4  -2  12       70.14       68.92      1.84 o 
  -3  -2  12       68.01       69.34      1.81 o 
  -2  -2  12      135.06      134.44      2.88 o 
  -1  -2  12       27.71       29.14      0.99 o 
   0  -2  12       50.81       47.73      1.28 o 
   1  -2  12        1.01       -0.23      0.93 o 
   2  -2  12       37.99       44.18      2.82 o 
   3  -2  12      103.82       96.89      5.22 o 
   4  -2  12       20.39       22.67      1.81 o 
   5  -2  12       13.02       12.90      1.61 o 
  -5  -1  12      190.65      188.39      3.14 o 
  -4  -1  12      131.38      135.99      2.68 o 
  -3  -1  12       76.38       81.09      1.86 o 
  -2  -1  12       99.27       97.41      2.05 o 
  -1  -1  12       40.09       38.55      1.28 o 
   0  -1  12       10.28       13.38      0.74 o 
   1  -1  12       31.47       23.86      0.97 o 
   2  -1  12      480.78      424.80      6.41 o 
   3  -1  12        1.17        1.47      1.31 o 
   4  -1  12       48.64       47.78      2.27 o 
   5  -1  12      124.40      139.67      3.93 o 
   6  -1  12       30.98       30.26      3.30 o 
  -5   0  12        0.52       -0.70      0.58 o 
  -4   0  12        4.62        5.36      0.58 o 
  -3   0  12       85.60       85.97      1.79 o 
  -2   0  12       24.34       24.83      1.00 o 
  -1   0  12       35.40       38.36      1.22 o 
   0   0  12       86.26       86.55      1.47 o 
   1   0  12      222.56      210.15      2.84 o 
   2   0  12        3.84        6.00      0.60 o 
   3   0  12        7.56       10.25      1.20 o 
   4   0  12        0.14        3.16      1.35 o 
   5   0  12      118.73      126.95      7.63 o 
   6   0  12       30.58       29.63      2.17 o 
  -5   1  12       16.12       18.84      1.06 o 
  -4   1  12      119.83      123.76      2.52 o 
  -3   1  12        3.68        3.43      0.45 o 
  -2   1  12        0.43       -0.06      0.36 o 
  -1   1  12      983.99      972.20     11.22 o 
   0   1  12       38.44       35.39      1.17 o 
   1   1  12        8.07        7.83      0.56 o 
   2   1  12       16.81       19.88      0.89 o 
   3   1  12       15.02       17.17      1.16 o 
   4   1  12      303.91      301.47      7.84 o 
   5   1  12        1.23        0.66      1.27 o 
   6   1  12       77.02       83.59      4.40 o 
  -5   2  12       53.30       59.75      2.02 o 
  -4   2  12        0.00       -0.32      0.42 o 
  -3   2  12        5.32        5.33      1.01 o 
  -2   2  12      384.91      388.89      4.85 o 
  -1   2  12        0.05        0.26      0.37 o 
   0   2  12      403.82      397.36      5.18 o 
   1   2  12      162.98      156.96      2.68 o 
   2   2  12       33.42       37.43      1.05 o 
   3   2  12       34.84       38.83      1.18 o 
   4   2  12       13.33       16.15      1.77 o 
   5   2  12        0.03       -0.63      1.12 o 
   6   2  12        8.26        8.47      1.83 o 
  -5   3  12       15.55       15.75      1.09 o 
  -4   3  12      148.44      140.65      3.03 o 
  -3   3  12       52.34       51.80      1.24 o 
  -2   3  12      800.49      784.42     10.43 o 
  -1   3  12      105.39      105.49      1.82 o 
   0   3  12      611.21      610.23      7.39 o 
   1   3  12        4.35        3.89      0.58 o 
   2   3  12       19.80       19.11      0.78 o 
   3   3  12       78.43       79.31      2.29 o 
   4   3  12       66.68       65.63      2.76 o 
   5   3  12       96.13       90.82      3.78 o 
   6   3  12      177.47      181.84      6.02 o 
  -4   4  12        0.16        0.42      0.81 o 
  -3   4  12      321.79      327.88      5.74 o 
  -2   4  12       31.77       32.09      1.34 o 
  -1   4  12        9.42        8.99      1.03 o 
   0   4  12        0.08        0.03      0.37 o 
   1   4  12       11.29       11.45      0.81 o 
   2   4  12       43.30       45.25      1.43 o 
   3   4  12       64.81       59.55      1.36 o 
   4   4  12      220.71      226.13      5.19 o 
   5   4  12      434.67      410.69      9.95 o 
   6   4  12       10.80       15.98      2.08 o 
  -3   5  12      200.33      200.64      5.83 o 
  -2   5  12        0.26       -0.38      0.50 o 
  -1   5  12      128.65      127.67      4.70 o 
   0   5  12        5.85        5.36      0.56 o 
   1   5  12       43.52       41.24      1.28 o 
   2   5  12        0.46        0.90      0.51 o 
   3   5  12      274.68      275.61      4.34 o 
   4   5  12       51.71       53.85      1.72 o 
   5   5  12       21.47       22.98      1.70 o 
  -3   6  12        1.71        2.23      0.97 o 
  -2   6  12       12.63       13.79      1.00 o 
  -1   6  12        0.63        0.31      0.49 o 
   0   6  12        0.10        0.13      0.50 o 
   1   6  12       24.10       24.49      1.11 o 
   2   6  12      136.56      140.78      2.93 o 
   3   6  12       53.45       53.41      2.26 o 
   4   6  12      135.76      140.39      2.50 o 
   5   6  12      144.53      151.81      3.77 o 
  -3   7  12       17.35       20.56      1.84 o 
  -2   7  12        1.89        0.35      0.67 o 
  -1   7  12        6.28        5.95      0.69 o 
   0   7  12        1.06        0.22      0.58 o 
   1   7  12       13.06       11.78      0.87 o 
   2   7  12       11.36       13.54      1.02 o 
   3   7  12       51.99       51.71      2.01 o 
   4   7  12        9.12        9.44      1.17 o 
  -1   8  12        7.86        5.89      0.73 o 
   0   8  12        0.44        0.02      0.66 o 
   1   8  12        3.69        3.69      0.66 o 
   2   8  12        3.04        3.98      0.76 o 
   3   8  12        8.30        9.01      1.38 o 
  -2  -5  13      109.01      120.24      2.74 o 
  -1  -5  13       13.20       11.87      1.89 o 
   0  -5  13       19.46       21.09      2.40 o 
   1  -5  13       11.52       10.74      2.14 o 
   2  -5  13        4.74        5.72      2.05 o 
  -3  -4  13        6.17        3.91      0.94 o 
  -2  -4  13      187.31      197.47      3.14 o 
  -1  -4  13        0.57        0.58      0.82 o 
   0  -4  13       78.62       72.47      3.49 o 
   1  -4  13       57.57       48.70      3.13 o 
   2  -4  13      104.89      109.11      4.65 o 
   3  -4  13       56.47       64.88      2.37 o 
  -4  -3  13       52.93       55.70      1.84 o 
  -3  -3  13        1.92        2.30      0.70 o 
  -2  -3  13        3.55        3.55      0.72 o 
  -1  -3  13       21.48       21.03      0.96 o 
   0  -3  13        2.54        2.81      0.88 o 
   1  -3  13       92.51       91.33      3.85 o 
   2  -3  13       18.41       22.11      2.29 o 
   3  -3  13        0.03       -0.24      0.76 o 
   4  -3  13      128.69      145.65      5.18 o 
  -4  -2  13        0.56        0.45      0.58 o 
  -3  -2  13      181.22      188.24      3.34 o 
  -2  -2  13      193.30      191.22      3.34 o 
  -1  -2  13       72.66       67.49      1.44 o 
   0  -2  13      230.65      232.70      3.23 o 
   1  -2  13       11.08       12.89      3.50 o 
   2  -2  13       48.82       54.75      3.07 o 
   3  -2  13        6.27        9.37      1.85 o 
   4  -2  13      158.68      185.24      4.67 o 
   5  -2  13       29.93       33.80      3.72 o 
  -5  -1  13       82.44       86.69      2.00 o 
  -4  -1  13        2.07        3.36      0.62 o 
  -3  -1  13      173.68      172.97      3.02 o 
  -2  -1  13        3.90        4.10      0.63 o 
  -1  -1  13        4.53        4.74      0.67 o 
   0  -1  13       12.64       13.33      0.75 o 
   1  -1  13        0.03        1.01      0.46 o 
   2  -1  13        9.64       14.03      1.32 o 
   3  -1  13       33.76       26.31      2.36 o 
   4  -1  13       18.02       18.71      2.18 o 
   5  -1  13       15.62       14.50      2.65 o 
  -5   0  13        0.09        0.94      0.66 o 
  -4   0  13       13.89       12.00      0.79 o 
  -3   0  13       50.35       49.75      1.77 o 
  -2   0  13        9.21        9.22      0.75 o 
  -1   0  13       58.24       57.91      1.53 o 
   0   0  13      250.70      246.54      3.80 o 
   1   0  13       63.68       61.97      1.37 o 
   2   0  13      554.81      489.11      6.17 o 
   3   0  13       31.31       33.94      2.48 o 
   4   0  13       76.19       84.13      3.75 o 
   5   0  13       35.53       36.60      3.00 o 
  -5   1  13        7.46        5.41      0.76 o 
  -4   1  13       57.10       58.23      1.71 o 
  -3   1  13        3.68        3.75      0.50 o 
  -2   1  13        0.05        0.31      0.40 o 
  -1   1  13       11.87       11.81      0.82 o 
   0   1  13       75.33       75.08      1.75 o 
   1   1  13      144.60      119.47      1.89 o 
   2   1  13       18.54       17.96      0.88 o 
   3   1  13       40.00       34.62      1.49 o 
   4   1  13       23.17       24.14      2.17 o 
   5   1  13       26.13       24.58      2.43 o 
   6   1  13       17.57       17.78      2.36 o 
  -5   2  13       90.60       88.20      2.63 o 
  -4   2  13        0.56        0.10      0.69 o 
  -3   2  13      130.17      125.70      2.49 o 
  -2   2  13       22.14       20.43      0.88 o 
  -1   2  13     1052.14     1036.30     11.92 o 
   0   2  13       36.09       32.81      1.15 o 
   1   2  13      680.64      623.84      7.82 o 
   2   2  13       12.07        7.14      0.59 o 
   3   2  13      245.73      244.20      3.68 o 
   4   2  13       23.55       24.42      2.13 o 
   5   2  13       13.83       19.98      2.14 o 
   6   2  13        2.34        0.21      1.44 o 
  -4   3  13       16.34       15.20      1.12 o 
  -3   3  13        4.15        2.73      0.54 o 
  -2   3  13       70.19       69.54      1.69 o 
  -1   3  13        3.68        2.47      0.48 o 
   0   3  13      155.98      156.62      2.63 o 
   1   3  13        1.05        1.03      0.69 o 
   2   3  13       39.45       42.70      1.90 o 
   3   3  13       13.87       15.35      1.01 o 
   4   3  13       17.53       18.03      1.41 o 
   5   3  13        1.85        1.00      1.17 o 
   6   3  13       32.92       37.25      2.78 o 
  -4   4  13       14.33       16.15      1.05 o 
  -3   4  13       48.91       46.05      1.58 o 
  -2   4  13      261.65      255.80      3.99 o 
  -1   4  13       97.49       96.43      1.70 o 
   0   4  13      132.72      125.74      2.24 o 
   1   4  13       49.05       55.21      1.80 o 
   2   4  13       17.14       17.90      1.07 o 
   3   4  13      105.34      101.44      1.82 o 
   4   4  13       23.49       23.02      2.30 o 
   5   4  13        3.11        2.35      1.21 o 
  -4   5  13        7.30        5.62      1.16 o 
  -3   5  13       15.14       14.44      0.99 o 
  -2   5  13      108.51      110.43      3.48 o 
  -1   5  13       13.26       14.48      0.96 o 
   0   5  13        8.80        9.11      0.68 o 
   1   5  13       55.19       53.39      2.42 o 
   2   5  13       18.37       21.06      1.32 o 
   3   5  13        1.13        0.98      0.62 o 
   4   5  13       27.57       27.35      1.34 o 
   5   5  13      107.44      100.79      3.00 o 
  -3   6  13       41.05       39.79      1.46 o 
  -2   6  13       11.59       12.54      1.09 o 
  -1   6  13        0.02        0.15      0.55 o 
   0   6  13       94.68       95.34      2.40 o 
   1   6  13       48.99       50.62      1.47 o 
   2   6  13        5.07        6.16      0.78 o 
   3   6  13      179.59      171.97      3.30 o 
   4   6  13       14.46       18.52      1.85 o 
   5   6  13       43.08       41.68      1.96 o 
  -2   7  13        0.06       -0.22      1.02 o 
  -1   7  13       26.22       27.40      1.15 o 
   0   7  13        7.02        9.61      1.53 o 
   1   7  13        0.17       -0.17      0.83 o 
   2   7  13      215.80      212.75      3.65 o 
   3   7  13       11.29        9.64      1.00 o 
   4   7  13        0.09        0.61      1.11 o 
   0   8  13       33.29       34.04      1.50 o 
   1   8  13       99.69       97.10      2.12 o 
   2   8  13      131.58      129.85      2.74 o 
  -1  -5  14        4.41        7.48      1.74 o 
   0  -5  14       46.58       55.41      3.40 o 
   1  -5  14        3.13        5.52      1.99 o 
  -3  -4  14       14.66       10.40      1.53 o 
  -2  -4  14        0.33        0.15      0.65 o 
  -1  -4  14       15.57       12.38      1.34 o 
   0  -4  14       58.07       57.42      3.15 o 
   1  -4  14       67.50       61.81      3.52 o 
   2  -4  14       18.66       26.24      2.72 o 
   3  -4  14        5.96        4.43      1.97 o 
  -3  -3  14       10.53        7.16      0.94 o 
  -2  -3  14       44.62       48.21      2.65 o 
  -1  -3  14      187.31      209.51      4.26 o 
   0  -3  14       30.23       34.70      1.96 o 
   1  -3  14      119.43      130.06      4.67 o 
   2  -3  14        4.31        2.65      1.61 o 
   3  -3  14      154.00      167.76      5.93 o 
   4  -3  14        0.07        0.49      1.15 o 
  -4  -2  14      122.91      126.46      2.72 o 
  -3  -2  14      126.96      142.88      2.90 o 
  -2  -2  14      143.73      147.46      2.94 o 
  -1  -2  14        8.22        7.16      0.98 o 
   0  -2  14       40.59       38.90      1.37 o 
   1  -2  14        0.41        0.50      0.82 o 
   2  -2  14       19.29       21.23      2.17 o 
   3  -2  14       11.92       12.85      2.02 o 
   4  -2  14        4.23        6.22      1.87 o 
  -4  -1  14       35.46       42.88      1.47 o 
  -3  -1  14      174.21      187.53      3.30 o 
  -2  -1  14        0.84        1.44      0.58 o 
  -1  -1  14       98.19       96.91      2.21 o 
   0  -1  14        7.92        7.50      0.67 o 
   1  -1  14       65.70       63.71      1.66 o 
   2  -1  14        2.65        4.71      0.98 o 
   3  -1  14      130.54      114.76      4.35 o 
   4  -1  14        6.38        5.27      1.74 o 
   5  -1  14        0.39        0.89      1.62 o 
  -4   0  14      158.70      165.40      2.82 o 
  -3   0  14       13.22       15.23      0.96 o 
  -2   0  14       82.96       79.05      1.87 o 
  -1   0  14        0.22        0.81      0.51 o 
   0   0  14       45.52       44.63      1.46 o 
   1   0  14        3.52        1.52      0.48 o 
   2   0  14       73.37       76.11      1.99 o 
   3   0  14       21.76       17.51      1.93 o 
   4   0  14        6.17        8.67      1.73 o 
   5   0  14        4.36        2.50      1.68 o 
  -4   1  14       30.88       32.40      1.38 o 
  -3   1  14       94.30       96.15      1.88 o 
  -2   1  14       96.61       91.81      1.92 o 
  -1   1  14        6.05        6.67      0.68 o 
   0   1  14       63.75       63.13      2.42 o 
   1   1  14        5.87        6.82      0.52 o 
   2   1  14      311.16      280.49      3.68 o 
   3   1  14        4.90        6.02      1.39 o 
   4   1  14       16.97       15.23      1.92 o 
   5   1  14      136.45      146.50      5.25 o 
  -4   2  14        4.43        4.00      0.69 o 
  -3   2  14       70.77       69.03      1.84 o 
  -2   2  14        3.25        3.57      0.51 o 
  -1   2  14       21.59       22.17      1.00 o 
   0   2  14      108.38      109.97      2.34 o 
   1   2  14       78.52       74.00      1.84 o 
   2   2  14       16.50       19.35      0.87 o 
   3   2  14        1.53        1.75      0.56 o 
   4   2  14       54.36       62.29      2.99 o 
   5   2  14       93.93       91.40      3.97 o 
  -4   3  14      134.23      144.10      4.51 o 
  -3   3  14        0.23        0.87      0.51 o 
  -2   3  14        4.86        4.16      0.67 o 
  -1   3  14      209.89      212.79      3.24 o 
   0   3  14       76.85       75.87      1.75 o 
   1   3  14       33.26       32.60      1.25 o 
   2   3  14       15.91       17.03      1.42 o 
   3   3  14        3.63        4.32      0.58 o 
   4   3  14      267.67      277.84      6.04 o 
   5   3  14        0.72       -1.94      1.04 o 
  -4   4  14        2.58        4.55      0.82 o 
  -3   4  14        5.14        4.34      1.16 o 
  -2   4  14      171.99      173.20      3.10 o 
  -1   4  14        4.65        5.56      0.52 o 
   0   4  14      153.64      156.22      2.66 o 
   1   4  14      205.21      208.16      3.41 o 
   2   4  14        0.02        0.02      0.77 o 
   3   4  14       80.13       86.25      1.62 o 
   4   4  14       50.73       50.80      2.17 o 
   5   4  14        0.30        0.82      1.15 o 
  -3   5  14      103.78       99.54      3.10 o 
  -2   5  14      280.12      282.07      4.32 o 
  -1   5  14        1.88        1.92      0.59 o 
   0   5  14      346.92      348.76      6.31 o 
   1   5  14       56.37       54.78      1.58 o 
   2   5  14       14.49       15.75      1.18 o 
   3   5  14       84.09       79.58      2.18 o 
   4   5  14       36.69       35.25      1.44 o 
   5   5  14       19.84       20.31      1.54 o 
  -2   6  14        9.00        7.00      0.99 o 
  -1   6  14        7.91        7.79      0.80 o 
   0   6  14        3.10        3.36      0.53 o 
   1   6  14       21.94       23.54      1.55 o 
   2   6  14       38.46       37.20      1.43 o 
   3   6  14       12.10       11.57      1.07 o 
   4   6  14        6.25        8.21      1.40 o 
  -1   7  14       92.19       92.95      2.16 o 
   0   7  14       11.02       10.33      1.26 o 
   1   7  14       37.61       37.34      1.34 o 
   2   7  14        4.64        5.98      0.83 o 
   3   7  14       59.16       58.29      1.95 o 
  -1  -4  15      280.37      296.22      6.16 o 
   0  -4  15       28.52       25.75      2.34 o 
   1  -4  15        0.56        0.37      1.60 o 
   2  -4  15       64.74       79.93      4.13 o 
  -2  -3  15      164.93      166.28      5.66 o 
  -1  -3  15        0.45        2.60      1.27 o 
   0  -3  15       28.71       32.40      1.92 o 
   1  -3  15        2.24        0.86      1.41 o 
   2  -3  15       18.59       24.46      2.58 o 
   3  -3  15       30.32       32.42      3.04 o 
  -3  -2  15       24.63       20.48      1.29 o 
  -2  -2  15      135.04      139.74      2.91 o 
  -1  -2  15        0.76        1.21      0.64 o 
   0  -2  15       27.95       26.96      1.48 o 
   1  -2  15       82.95       87.98      2.83 o 
   2  -2  15       51.09       50.67      3.04 o 
   3  -2  15       38.40       38.06      3.05 o 
   4  -2  15        0.13        1.08      1.67 o 
  -3  -1  15        4.41        3.91      0.73 o 
  -2  -1  15        0.66        1.20      0.62 o 
  -1  -1  15        2.56        1.38      0.63 o 
   0  -1  15       46.46       44.55      1.56 o 
   1  -1  15       82.76       85.18      2.01 o 
   2  -1  15        0.06        0.64      1.44 o 
   3  -1  15       10.34       13.13      1.91 o 
   4  -1  15       60.26       72.46      3.82 o 
  -4   0  15        1.15       -0.45      0.49 o 
  -3   0  15      113.40      122.47      2.46 o 
  -2   0  15      194.37      192.57      3.30 o 
  -1   0  15        0.57        0.64      0.53 o 
   0   0  15      339.14      329.72      4.93 o 
   1   0  15        7.80        5.90      0.61 o 
   2   0  15       95.83      104.30      2.52 o 
   3   0  15        6.22       11.09      1.65 o 
   4   0  15      190.20      209.82      6.42 o 
  -4   1  15        9.83       11.42      1.05 o 
  -3   1  15      169.16      182.60      2.98 o 
  -2   1  15       35.69       37.43      1.65 o 
  -1   1  15       55.48       56.02      1.59 o 
   0   1  15       21.57       21.17      1.18 o 
   1   1  15        3.61        3.70      0.82 o 
   2   1  15        4.48        6.18      0.64 o 
   3   1  15       34.91       31.47      3.21 o 
   4   1  15        2.49        1.05      1.23 o 
   5   1  15       20.64       23.56      2.45 o 
  -4   2  15        0.20       -0.77      0.58 o 
  -3   2  15       14.58       10.30      0.95 o 
  -2   2  15        0.19       -0.27      0.42 o 
  -1   2  15      117.63      117.66      2.90 o 
   0   2  15       57.42       58.98      1.63 o 
   1   2  15        7.19        9.99      0.88 o 
   2   2  15      280.96      258.71      3.39 o 
   3   2  15        8.92       11.83      1.09 o 
   4   2  15       71.02       73.49      3.30 o 
   5   2  15       27.24       28.09      2.54 o 
  -3   3  15       25.46       26.32      1.17 o 
  -2   3  15       21.89       22.97      1.56 o 
  -1   3  15       17.75       17.98      0.93 o 
   0   3  15        0.12        0.56      0.50 o 
   1   3  15      122.07      108.40      2.33 o 
   2   3  15        2.76        3.02      0.70 o 
   3   3  15       21.10       21.60      1.07 o 
   4   3  15       29.96       28.73      1.73 o 
   5   3  15        3.17        0.96      1.25 o 
  -3   4  15       17.18       12.92      1.19 o 
  -2   4  15        0.21        0.49      0.55 o 
  -1   4  15      208.73      202.30      3.80 o 
   0   4  15      103.20      102.35      2.11 o 
   1   4  15      391.11      384.05      5.43 o 
   2   4  15        0.14        0.17      0.56 o 
   3   4  15      166.72      168.01      3.31 o 
   4   4  15       49.09       47.07      3.85 o 
  -2   5  15       25.44       27.29      1.10 o 
  -1   5  15       24.93       23.46      2.39 o 
   0   5  15      158.10      165.17      3.46 o 
   1   5  15       22.18       23.92      1.37 o 
   2   5  15        0.64        0.48      0.60 o 
   3   5  15       74.27       80.64      2.20 o 
   4   5  15        0.22       -0.35      0.90 o 
  -2   6  15       87.96       84.94      2.62 o 
  -1   6  15      129.18      133.75      3.30 o 
   0   6  15       38.77       39.36      1.20 o 
   1   6  15        1.81        2.87      0.66 o 
   2   6  15       10.21       10.41      1.00 o 
   3   6  15       70.36       71.08      2.12 o 
   0   7  15        6.35        8.11      0.97 o 
   1   7  15       23.70       22.11      1.18 o 
   2   7  15      132.16      138.30      2.87 o 
  -1  -3  16        0.06        0.74      1.00 o 
   0  -3  16       20.71       16.87      1.46 o 
   1  -3  16        8.83       12.91      1.94 o 
   2  -3  16        1.15        2.33      1.69 o 
  -2  -2  16        0.21        1.14      0.72 o 
  -1  -2  16       22.84       19.78      1.34 o 
   0  -2  16       77.11       88.17      3.00 o 
   1  -2  16      145.68      166.31      7.43 o 
   2  -2  16        0.01        2.19      1.48 o 
   3  -2  16      131.87      145.78      5.37 o 
  -3  -1  16        0.47        1.35      0.65 o 
  -2  -1  16       38.18       37.73      1.54 o 
  -1  -1  16      160.26      173.62      3.32 o 
   0  -1  16      109.12      121.04      2.72 o 
   1  -1  16       42.64       44.69      1.66 o 
   2  -1  16       30.58       41.56      2.10 o 
   3  -1  16      228.27      233.63      6.88 o 
  -3   0  16      124.39      126.94      3.08 o 
  -2   0  16      102.15      105.44      2.36 o 
  -1   0  16       18.35       18.82      1.18 o 
   0   0  16       28.79       24.45      1.32 o 
   1   0  16        4.01        4.65      0.62 o 
   2   0  16       79.81       83.99      2.60 o 
   3   0  16        1.54        1.26      1.25 o 
   4   0  16        0.24       -2.02      1.30 o 
  -3   1  16       97.83       99.30      2.17 o 
  -2   1  16        0.34        0.13      0.53 o 
  -1   1  16       27.88       29.97      1.36 o 
   0   1  16        0.01       -0.35      0.52 o 
   1   1  16       63.46       71.51      2.74 o 
   2   1  16        6.29        8.49      0.77 o 
   3   1  16       40.51       37.30      1.94 o 
   4   1  16        1.49        0.62      1.30 o 
  -3   2  16        0.03        0.65      0.65 o 
  -2   2  16       11.97       11.78      0.84 o 
  -1   2  16        2.04        2.35      0.59 o 
   0   2  16       33.40       36.51      2.48 o 
   1   2  16        1.29       -0.51      0.58 o 
   2   2  16       37.88       38.32      1.57 o 
   3   2  16        0.15        0.22      1.18 o 
   4   2  16        3.33        6.15      1.43 o 
  -3   3  16       39.84       42.05      1.50 o 
  -2   3  16       19.40       20.22      1.25 o 
  -1   3  16       90.44       96.07      2.72 o 
   0   3  16       25.15       22.28      1.16 o 
   1   3  16       38.01       37.50      1.44 o 
   2   3  16       84.65       80.64      2.14 o 
   3   3  16       11.73        9.25      1.65 o 
   4   3  16        2.57        0.10      2.15 o 
  -2   4  16       59.51       63.76      1.85 o 
  -1   4  16        0.17        0.53      0.43 o 
   0   4  16       53.86       54.16      1.56 o 
   1   4  16        7.79        6.49      0.81 o 
   2   4  16       20.84       22.73      1.35 o 
   3   4  16        2.01        4.67      0.96 o 
   4   4  16       78.36       82.73      3.07 o 
  -2   5  16        0.38       -0.08      0.54 o 
  -1   5  16        6.28        7.44      0.88 o 
   0   5  16       17.38       15.08      0.95 o 
   1   5  16       32.69       33.82      1.34 o 
   2   5  16       14.76       13.94      1.37 o 
   3   5  16       29.97       35.49      1.72 o 
   0   6  16       20.39       19.33      0.94 o 
   1   6  16      127.39      123.16      2.56 o 
   2   6  16       22.51       19.65      1.70 o 
  -1  -2  17      180.79      187.13      5.66 o 
   0  -2  17       17.81       16.73      2.51 o 
   1  -2  17        5.22        2.52      0.96 o 
  -2  -1  17      111.29      107.29      2.58 o 
  -1  -1  17        6.55        8.74      1.01 o 
   0  -1  17       17.91       24.11      2.65 o 
   1  -1  17        3.27        3.80      1.03 o 
   2  -1  17       17.36       20.16      1.59 o 
  -2   0  17       56.51       59.32      2.44 o 
  -1   0  17        2.22        1.20      0.68 o 
   0   0  17        9.14        9.05      0.97 o 
   1   0  17       16.07       13.90      1.31 o 
   2   0  17       12.03        9.65      2.30 o 
   3   0  17        9.00        6.35      1.55 o 
  -2   1  17        5.89        5.69      0.76 o 
  -1   1  17        2.93        3.86      0.73 o 
   0   1  17       64.58       66.30      1.93 o 
   1   1  17       12.98       11.14      1.03 o 
   2   1  17       32.65       32.60      1.32 o 
   3   1  17       18.31       23.00      1.63 o 
  -2   2  17       82.21       85.88      1.93 o 
  -1   2  17       27.66       28.20      1.41 o 
   0   2  17      163.64      166.55      3.14 o 
   1   2  17        8.81       11.60      1.16 o 
   2   2  17      105.08      114.29      2.69 o 
   3   2  17        1.59        0.89      0.76 o 
  -2   3  17       91.07       98.20      2.52 o 
  -1   3  17       60.18       65.17      1.70 o 
   0   3  17        0.18        0.15      0.57 o 
   1   3  17       41.70       46.15      1.89 o 
   2   3  17        2.13        2.68      1.11 o 
   3   3  17       33.66       32.85      2.71 o 
  -1   4  17      102.12      100.75      1.99 o 
   0   4  17       32.59       35.33      1.34 o 
   1   4  17        5.48        7.45      0.97 o 
   2   4  17       75.55       74.81      2.38 o 
   3   4  17        3.87        5.83      1.45 o 
   0   5  17        0.42       -0.29      0.53 o 
   1   5  17       37.22       34.65      1.51 o 
   2   5  17        2.29        1.55      0.76 o 
   0   0  18       57.19       66.72      2.07 o 
   1   0  18      152.51      176.82      5.09 o 
  -1   1  18       82.75       89.78      2.30 o 
   0   1  18      144.80      155.66      4.40 o 
   1   1  18        4.24        5.53      0.92 o 
   2   1  18      113.30      133.86      4.38 o 
  -1   2  18       26.75       25.76      1.31 o 
   0   2  18        7.84        9.35      0.96 o 
   1   2  18       29.36       27.34      1.49 o 
   2   2  18      141.23      144.98      3.59 o 
   0   3  18        0.90        0.06      0.74 o 
   1   3  18       82.43       91.51      2.34 o 
   2   3  18        7.29        5.86      0.93 o 
   1   4  18        0.01        0.09      0.72 o 
                                                 
